# Supplementary material for: A human antibody reveals a conserved site on beta-coronavirus spike proteins and confers protection against SARS-CoV-2 infection
Source: Sci Transl Med. 2022 Feb 8:eabi9215. doi: 10.1126/scitranslmed.abi9215 (PMC8939767; doi:10.1126/scitranslmed.abi9215)
Supplement: Supplementary file 2 — Data file S1 [file scitranslmed.abi9215_data_file_s1.xlsx]

## Sheet: Fig 1
Figure 1A		concentration (ug/ml)	WT	B.1.1.7 (Alpha)	B.1.351 (Beta)	P.1 (Gamma)	B.1.617.2 (Delta)
		300	0.9907	0.9413	0.9881	0.9944	0.9872	neutralization
		100	0.9662	0.8314	0.933	0.9113	0.9563
		33.3333	0.7932	0.54	0.6707	0.7503	0.7965
		11.1111	0.4929	0.482	0.4793	0.5506	0.5869
		3.7037	0.3138	0.2926	0.4317	0.3897	0.2985
		1.23457	0.2198	0.1836	0.3137	0.3572	0.2568
		0.411523	0.2088	0.1111	0.1988	0.3309	0.2119
		0.137174	0.0692	0.2793	0.1804	0.2986	0.1595
		0.045725	0.0219	0.018	0.1645	0.1565	0.0797
		concentration (ug/ml)	SARS-CoV-1	SARS-CoV-2	PANG17	WIV1	SHC014
		300	0.9631	0.9907	0.9506	0.9965	1	neutralization
		100	0.8768	0.9662	0.7988	0.9256	0.9875
		33.3333	0.6834	0.7932	0.532	0.7865	0.983
		11.1111	0.4227	0.4929	0.3784	0.5818	0.9433
		3.7037	0.1939	0.3138	0.2756	0.4327	0.6875
		1.23457	0.0981	0.2198	0.2271	0.4072	0.5944
		0.411523	0.0526	0.2088	0.239	0.3021	0.3065
		0.137174	0.1042	0.0692	0.1482	0.1743	0.2716
		0.045725	-0.0475	0.0219	0.1011	0.1264	0.2014
Figure 1B
		concentration (ug/ml)	SARS-CoV-2	SARS-CoV-1	HCoV-HKU1	HCoV-OC43	MERS-CoV
		10	0.751	0.48	0.669	0.143	0.0029	positive cells%
		2	0.733	0.515	0.62	0.142	0.0024
		0.4	0.659	0.458	0.493	0.118	0.0023
		0.08	0.577	0.286	0.282	0.0543	0.0029
		0.016	0.196	0.0457	0.0854	0.0118	0.0027
		0.0032	0.014	0.0097	0.0235	0.0053	0.0036
			Binding to SARS-CoV-2 spike																		Binding to SARS-CoV-1 spike																		Binding to HCoV-HKU1 spike
		Time (s)	5nM	5nM-Fit	10nM	10nM-Fit	20nM	20nM-Fit	50nM	50nM-Fit	100nM	100nM-Fit	200nM	200nM-Fit	500nM	500nM-Fit	1000nM	1000nM-Fit		Time(s)	5nM	5nM-Fit	10nM	10nM-Fit	20nM	20nM-Fit	50nM	50nM-Fit	100nM	100nM-Fit	200nM	200nM-Fit	500nM	500nM-Fit	1000nM	1000nM-Fit		Time (s)	5nM	5nM-Fit	10nM	10nM-Fit	20nM	20nM-Fit	50nM	50nM-Fit	100nM	100nM-Fit	200nM
		179.984	0.000537	0	0.005226	0	0.007207	0	0.011225	0	0.018713	0	0.032288	0	0.049785	0	0.097021	0		179.984	-0.00801	0	-0.00263	0	0.006003	0	0.008325	0	0.013014	0	0.009801	0	0.020935	0	0.034008	0		179.982	-0.00815	0	-0.01179	0	-0.00843	0	-0.00161	0	-0.00186	0	-0.00236
		180.184	0.000806	0.000245	0.005754	0.000749	0.008111	0.001192	0.01236	0.00238	0.021817	0.004416	0.03813	0.006656	0.062047	0.011407	0.118523	0.017957		180.184	-0.00778	6.55e-05	-0.00251	0.000198	0.006089	0.00044	0.008798	0.000947	0.013851	0.001679	0.011618	0.00275	0.024354	0.005254	0.041238	0.007686		180.182	-0.00808	2.66e-33	-0.01247	9.29e-22	-0.00853	4.04e-06	-0.00197	3.2e-05	-0.00175	0.000101	-0.00214
		180.384	0.00092	0.000489	0.006797	0.001497	0.008948	0.00238	0.013675	0.00475	0.025352	0.008804	0.044972	0.013255	0.076413	0.022667	0.143118	0.035587		180.384	-0.00712	0.000131	-0.00212	0.000397	0.006089	0.00088	0.009211	0.001892	0.014697	0.003352	0.013519	0.005486	0.028681	0.010469	0.049545	0.015294		180.382	-0.00864	2.66e-33	-0.01285	1.86e-21	-0.00856	8.08e-06	-0.00251	6.4e-05	-0.00159	0.000202	-0.00188
		180.584	0.000982	0.000733	0.007835	0.002243	0.009789	0.003567	0.015398	0.007111	0.029648	0.013165	0.052594	0.019798	0.092753	0.033783	0.170161	0.052896		180.584	-0.00714	0.000197	-0.00168	0.000595	0.005913	0.001319	0.009835	0.002835	0.015918	0.005019	0.015941	0.00821	0.03369	0.015646	0.058976	0.022827		180.582	-0.00858	2.66e-33	-0.01309	2.79e-21	-0.00859	1.21e-05	-0.00312	9.59e-05	-0.00137	0.000304	-0.00169
		180.784	0.001004	0.000978	0.009067	0.002987	0.010894	0.00475	0.017098	0.009462	0.034369	0.017498	0.060978	0.026285	0.11071	0.044757	0.199401	0.069891		180.784	-0.00686	0.000262	-0.00141	0.000793	0.006287	0.001757	0.010435	0.003775	0.017491	0.00668	0.018439	0.01092	0.03967	0.020783	0.069852	0.030284		180.782	-0.0089	2.66e-33	-0.01359	3.72e-21	-0.00847	1.62e-05	-0.00373	0.000128	-0.00115	0.000405	-0.00159
		180.984	0.001224	0.001222	0.00996	0.003731	0.011947	0.005932	0.019034	0.011803	0.039507	0.021805	0.070236	0.032718	0.129735	0.055589	0.229585	0.086576		180.984	-0.00655	0.000328	-0.00116	0.000991	0.00637	0.002195	0.011142	0.004714	0.01885	0.008336	0.021292	0.013618	0.045995	0.025883	0.08171	0.037666		180.982	-0.00889	2.66e-33	-0.01381	4.65e-21	-0.00845	2.02e-05	-0.00405	0.00016	-0.00108	0.000506	-0.00157
		181.184	0.001564	0.001466	0.01078	0.004472	0.013285	0.00711	0.02121	0.014135	0.044709	0.026085	0.079877	0.039095	0.149842	0.066283	0.260559	0.102959		181.184	-0.00622	0.000393	-0.00108	0.001188	0.006649	0.002633	0.012047	0.00565	0.020576	0.009986	0.024227	0.016302	0.053314	0.030944	0.094175	0.044975		181.182	-0.00902	2.66e-33	-0.01398	5.58e-21	-0.00855	2.42e-05	-0.0043	0.000192	-0.00121	0.000607	-0.00127
		181.384	0.001647	0.00171	0.0119	0.005213	0.014509	0.008286	0.023734	0.016457	0.05039	0.030339	0.089998	0.045418	0.170157	0.076839	0.291078	0.119043		181.384	-0.00611	0.000459	-0.0003	0.001386	0.007112	0.00307	0.013218	0.006584	0.022382	0.01163	0.02776	0.018974	0.060932	0.035967	0.106956	0.05221		181.382	-0.0092	2.66e-33	-0.01397	6.51e-21	-0.00897	2.83e-05	-0.00415	0.000224	-0.00133	0.000708	-0.00109
		181.584	0.001936	0.001953	0.012758	0.005952	0.015542	0.00946	0.026193	0.01877	0.056324	0.034566	0.0999	0.051688	0.190023	0.08726	0.320229	0.134835		181.584	-0.00595	0.000524	0.000255	0.001584	0.007458	0.003506	0.014175	0.007516	0.024432	0.013269	0.031149	0.021633	0.068677	0.040954	0.119741	0.059373		181.582	-0.00919	2.66e-33	-0.01346	7.44e-21	-0.00895	3.23e-05	-0.00391	0.000256	-0.00132	0.000809	-0.00057
		181.784	0.002503	0.002197	0.013666	0.00669	0.016869	0.01063	0.028794	0.021073	0.06233	0.038767	0.109726	0.057904	0.209377	0.097548	0.347271	0.150339		181.784	-0.0061	0.00059	0.000754	0.001781	0.007514	0.003942	0.015471	0.008446	0.026349	0.014902	0.034936	0.02428	0.076503	0.045903	0.132256	0.066464		181.782	-0.00898	2.66e-33	-0.01305	8.36e-21	-0.00885	3.63e-05	-0.00362	0.000288	-0.00129	0.00091	-0.0004
		181.984	0.002965	0.00244	0.014097	0.007426	0.018123	0.011799	0.031544	0.023367	0.068065	0.042941	0.118973	0.064067	0.227439	0.107703	0.370806	0.165562		181.984	-0.00581	0.000655	0.001182	0.001978	0.007713	0.004377	0.016794	0.009374	0.02802	0.016529	0.038677	0.026913	0.084104	0.050815	0.144038	0.073484		181.982	-0.00877	2.66e-33	-0.01233	9.29e-21	-0.00913	4.04e-05	-0.00354	0.00032	-0.00135	0.001011	-0.00013
		182.184	0.003381	0.002684	0.014366	0.00816	0.019088	0.012964	0.034281	0.025651	0.073455	0.04709	0.127767	0.070177	0.243235	0.117728	0.39012	0.180508		182.184	-0.00557	0.000721	0.001825	0.002176	0.008056	0.004812	0.018074	0.0103	0.03008	0.018151	0.042031	0.029535	0.091628	0.05569	0.154649	0.080433		182.182	-0.00875	2.66e-33	-0.01183	1.02e-20	-0.00945	4.44e-05	-0.00305	0.000351	-0.00147	0.001112	0.000301
		182.384	0.00365	0.002927	0.014658	0.008894	0.020268	0.014127	0.03701	0.027926	0.078855	0.051213	0.136165	0.076236	0.257825	0.127624	0.407077	0.195182		182.384	-0.00562	0.000786	0.002328	0.002373	0.008679	0.005246	0.019424	0.011224	0.031846	0.019767	0.045338	0.032143	0.09775	0.060529	0.164909	0.087313		182.382	-0.00885	2.66e-33	-0.01136	1.12e-20	-0.00964	4.84e-05	-0.00323	0.000383	-0.00139	0.001213	0.000448
		182.584	0.003814	0.00317	0.015278	0.009626	0.02181	0.015288	0.03921	0.030192	0.084234	0.05531	0.144082	0.082243	0.271372	0.137394	0.422445	0.209589		182.584	-0.00587	0.000852	0.002586	0.00257	0.009182	0.00568	0.020597	0.012145	0.033795	0.021378	0.048442	0.03474	0.104338	0.065333	0.175087	0.094124		182.582	-0.00913	2.66e-33	-0.01089	1.21e-20	-0.0092	5.25e-05	-0.00326	0.000415	-0.00154	0.001314	0.00073
		182.784	0.003998	0.003413	0.015972	0.010356	0.023114	0.016446	0.0416	0.032448	0.089444	0.059382	0.151988	0.088199	0.284415	0.147038	0.436734	0.223734		182.784	-0.00566	0.000917	0.002973	0.002767	0.009766	0.006113	0.021749	0.013065	0.035263	0.022983	0.051762	0.037324	0.110877	0.0701	0.184859	0.100867		182.782	-0.00947	2.66e-33	-0.01086	1.3e-20	-0.00938	5.65e-05	-0.00307	0.000447	-0.00161	0.001415	0.001408
		182.984	0.003932	0.003656	0.016667	0.011086	0.024115	0.017602	0.044067	0.034696	0.093997	0.063429	0.159368	0.094105	0.296726	0.156558	0.449796	0.237622		182.984	-0.00547	0.000983	0.003229	0.002964	0.01018	0.006546	0.022796	0.013982	0.036567	0.024582	0.055363	0.039895	0.117063	0.074832	0.194268	0.107543		182.982	-0.0095	2.66e-33	-0.01074	1.39e-20	-0.00923	6.05e-05	-0.00296	0.000479	-0.00119	0.001516	0.00099
		183.184	0.004074	0.003898	0.017034	0.011813	0.024688	0.018755	0.046498	0.036934	0.09909	0.06745	0.166942	0.09996	0.30831	0.165956	0.461698	0.251257		183.184	-0.00541	0.001048	0.003738	0.003161	0.011066	0.006978	0.023627	0.014897	0.038253	0.026176	0.058376	0.042454	0.123248	0.079528	0.203079	0.114151		183.182	-0.0093	2.66e-33	-0.01083	1.49e-20	-0.00903	6.46e-05	-0.00314	0.000511	-0.00112	0.001616	0.000888
		183.384	0.004307	0.004141	0.017622	0.01254	0.025972	0.019905	0.049521	0.039163	0.103773	0.071446	0.174504	0.105765	0.319241	0.175234	0.473477	0.264644		183.384	-0.00535	0.001114	0.003727	0.003357	0.010868	0.00741	0.024638	0.015811	0.039829	0.027765	0.061316	0.045001	0.129459	0.08419	0.21148	0.120694		183.382	-0.00927	2.66e-33	-0.01063	1.58e-20	-0.00904	6.86e-05	-0.00296	0.000543	-0.00055	0.001717	0.000866
		183.584	0.004725	0.004383	0.018375	0.013265	0.027308	0.021053	0.052325	0.041382	0.10845	0.075418	0.181425	0.111521	0.329366	0.184392	0.484345	0.277788		183.584	-0.00529	0.001179	0.004145	0.003554	0.011006	0.007841	0.025571	0.016722	0.041252	0.029348	0.06466	0.047536	0.13548	0.088816	0.219821	0.127171		183.582	-0.00919	2.66e-33	-0.0107	1.67e-20	-0.00933	7.26e-05	-0.00294	0.000575	-0.00036	0.001818	0.00064
		183.784	0.005018	0.004625	0.018961	0.013988	0.028929	0.022199	0.054634	0.043593	0.113036	0.079365	0.188858	0.117228	0.339305	0.193433	0.494952	0.290693		183.784	-0.00527	0.001245	0.004301	0.00375	0.011296	0.008272	0.026311	0.017631	0.042937	0.030926	0.067356	0.050059	0.141671	0.093409	0.227786	0.133583		183.782	-0.0092	2.66e-33	-0.01066	1.77e-20	-0.00922	7.66e-05	-0.003	0.000607	-8.6e-06	0.001919	0.000736
		183.984	0.005342	0.004867	0.019439	0.014711	0.029962	0.023342	0.056926	0.045795	0.117534	0.083287	0.195953	0.122887	0.348895	0.202358	0.504508	0.303364		183.984	-0.00512	0.00131	0.004303	0.003947	0.011736	0.008702	0.027138	0.018538	0.044206	0.032498	0.070132	0.05257	0.147136	0.097967	0.23533	0.13993		183.982	-0.00927	2.66e-33	-0.01101	1.86e-20	-0.00929	8.07e-05	-0.00321	0.000639	0.00041	0.00202	0.000772
		184.184	0.005466	0.005109	0.01993	0.015432	0.030859	0.024482	0.059452	0.047987	0.121899	0.087185	0.202741	0.128497	0.357973	0.211169	0.513385	0.315803		184.184	-0.00471	0.001376	0.004311	0.004143	0.012274	0.009131	0.027857	0.019443	0.046008	0.034065	0.073155	0.055069	0.152716	0.102491	0.243015	0.146215		184.182	-0.00961	2.66e-33	-0.01117	1.95e-20	-0.00902	8.47e-05	-0.00346	0.00067	0.000478	0.00212	0.001094
		184.384	0.005491	0.005351	0.020707	0.016151	0.031596	0.02562	0.061791	0.050171	0.125824	0.091059	0.209291	0.13406	0.36703	0.219866	0.522194	0.328017		184.384	-0.00431	0.001441	0.004411	0.004339	0.01266	0.009561	0.02805	0.020346	0.047488	0.035626	0.075911	0.057556	0.158383	0.106981	0.250402	0.152436		184.382	-0.00994	2.66e-33	-0.01152	2.04e-20	-0.00854	8.87e-05	-0.00396	0.000702	0.00109	0.002221	0.00107
		184.584	0.005667	0.005593	0.021161	0.016869	0.03257	0.026755	0.064035	0.052345	0.130029	0.094908	0.215888	0.139575	0.375469	0.228452	0.53057	0.340008		184.584	-0.00474	0.001507	0.004278	0.004535	0.013424	0.009989	0.028551	0.021247	0.049056	0.037182	0.078695	0.060031	0.164031	0.111438	0.257077	0.158595		184.582	-0.00982	2.66e-33	-0.01167	2.14e-20	-0.00835	9.27e-05	-0.00435	0.000734	0.001362	0.002322	0.000962
		184.784	0.00581	0.005835	0.021884	0.017586	0.033732	0.027888	0.066087	0.054511	0.134123	0.098734	0.222156	0.145043	0.383634	0.236928	0.538696	0.351782		184.784	-0.00429	0.001572	0.004266	0.004731	0.014175	0.010417	0.028884	0.022146	0.050775	0.038733	0.081241	0.062494	0.169548	0.115861	0.263911	0.164692		184.782	-0.00983	2.66e-33	-0.01202	2.23e-20	-0.008	9.67e-05	-0.00432	0.000766	0.001271	0.002422	0.000967
		184.984	0.006188	0.006076	0.022416	0.018301	0.034867	0.029019	0.067853	0.056668	0.138178	0.102536	0.228367	0.150465	0.391322	0.245295	0.546058	0.363341		184.984	-0.00397	0.001638	0.004239	0.004927	0.014556	0.010845	0.029373	0.023042	0.052083	0.040278	0.084052	0.064945	0.174753	0.120252	0.270315	0.170728		184.982	-0.00974	2.66e-33	-0.01213	2.32e-20	-0.00817	0.000101	-0.00409	0.000798	0.001086	0.002523	0.001276
		185.184	0.00662	0.006317	0.023177	0.019015	0.036159	0.030147	0.070133	0.058816	0.14225	0.106314	0.234556	0.155841	0.399179	0.253555	0.553534	0.37469		185.184	-0.00382	0.001703	0.004337	0.005123	0.015179	0.011272	0.030019	0.023937	0.053764	0.041818	0.086243	0.067385	0.180147	0.12461	0.276518	0.176704		185.182	-0.00975	2.66e-33	-0.01232	2.42e-20	-0.00804	0.000105	-0.00409	0.00083	0.000982	0.002623	0.001762
		185.384	0.007021	0.006559	0.024449	0.019728	0.037299	0.031272	0.072334	0.060955	0.146711	0.110069	0.240459	0.161171	0.4063	0.261708	0.560523	0.385833		185.384	-0.004	0.001769	0.004953	0.005318	0.015738	0.011698	0.030911	0.02483	0.055389	0.043353	0.089161	0.069813	0.18505	0.128936	0.282487	0.18262		185.382	-0.00946	2.66e-33	-0.01207	2.51e-20	-0.00845	0.000109	-0.00373	0.000862	0.000817	0.002724	0.001811
		185.584	0.007584	0.0068	0.024907	0.020439	0.038142	0.032396	0.074261	0.063086	0.150953	0.1138	0.245893	0.166455	0.413246	0.269758	0.567461	0.396773		185.584	-0.00394	0.001834	0.004956	0.005514	0.015956	0.012124	0.031419	0.025721	0.057353	0.044882	0.09156	0.07223	0.189999	0.133229	0.287987	0.188477		185.582	-0.00892	2.66e-33	-0.01159	2.6e-20	-0.00816	0.000113	-0.00367	0.000893	0.000883	0.002825	0.002121
		185.784	0.007988	0.007041	0.025806	0.021149	0.039543	0.033516	0.076759	0.065208	0.155261	0.117509	0.251445	0.171695	0.420226	0.277703	0.573831	0.407514		185.784	-0.00396	0.001899	0.005163	0.005709	0.016177	0.01255	0.032221	0.026609	0.05916	0.046407	0.094265	0.074635	0.194725	0.13749	0.293434	0.194275		185.782	-0.00901	2.66e-33	-0.01153	2.7e-20	-0.00834	0.000117	-0.00401	0.000925	0.000797	0.002925	0.002232
		185.984	0.008414	0.007282	0.026657	0.021858	0.040825	0.034634	0.078947	0.067321	0.159182	0.121194	0.257085	0.17689	0.427046	0.285547	0.580189	0.41806		185.984	-0.00347	0.001965	0.00519	0.005904	0.016643	0.012975	0.033238	0.027496	0.060741	0.047925	0.096684	0.077028	0.199371	0.141719	0.298645	0.200015		185.982	-0.00916	2.66e-33	-0.01151	2.79e-20	-0.00865	0.000121	-0.00424	0.000957	0.00062	0.003026	0.002582
		186.184	0.008581	0.007522	0.027459	0.022565	0.041708	0.03575	0.081083	0.069425	0.163241	0.124856	0.262653	0.182041	0.433575	0.29329	0.586504	0.428414		186.184	-0.00371	0.00203	0.005688	0.0061	0.01703	0.013399	0.034302	0.028381	0.062402	0.049439	0.098929	0.07941	0.204	0.145917	0.30423	0.205697		186.182	-0.00945	2.66e-33	-0.01171	2.88e-20	-0.00878	0.000125	-0.00371	0.000989	0.000709	0.003126	0.003197
		186.384	0.008592	0.007763	0.028665	0.023271	0.042752	0.036863	0.083048	0.071521	0.167615	0.128496	0.267815	0.187148	0.440014	0.300934	0.591929	0.438579		186.384	-0.00354	0.002096	0.005946	0.006295	0.017036	0.013823	0.035027	0.029263	0.06351	0.050948	0.101623	0.081781	0.208197	0.150084	0.309674	0.211323		186.382	-0.00965	2.66e-33	-0.01156	2.97e-20	-0.0088	0.000129	-0.00384	0.001021	0.000454	0.003226	0.00346
		186.584	0.008854	0.008003	0.029846	0.023975	0.043935	0.037974	0.085036	0.073608	0.171653	0.132113	0.27324	0.192211	0.446404	0.30848	0.597462	0.44856		186.584	-0.00369	0.002161	0.005933	0.00649	0.017202	0.014246	0.036057	0.030144	0.064873	0.052451	0.103932	0.084141	0.21285	0.15422	0.31476	0.216892		186.582	-0.00983	2.66e-33	-0.01151	3.07e-20	-0.00893	0.000133	-0.00369	0.001053	0.0006	0.003327	0.004089
		186.784	0.008947	0.008244	0.030635	0.024678	0.045011	0.039083	0.087306	0.075687	0.175454	0.135707	0.278308	0.197232	0.45221	0.315929	0.602865	0.45836		186.784	-0.00346	0.002227	0.006193	0.006685	0.017545	0.014669	0.037183	0.031023	0.065498	0.053949	0.106866	0.086489	0.217469	0.158324	0.319933	0.222405		186.782	-0.00975	2.66e-33	-0.0119	3.16e-20	-0.00951	0.000137	-0.00357	0.001084	0.00085	0.003427	0.004099
		186.984	0.00891	0.008484	0.031501	0.02538	0.046129	0.040189	0.089844	0.077757	0.178849	0.139279	0.283404	0.202209	0.457443	0.323282	0.607552	0.467981		186.984	-0.00361	0.002292	0.005951	0.00688	0.017728	0.015092	0.038053	0.031899	0.066832	0.055442	0.109363	0.088826	0.221444	0.162399	0.325149	0.227863		186.982	-0.00942	2.66e-33	-0.01186	3.25e-20	-0.0095	0.000141	-0.00327	0.001116	0.001084	0.003528	0.003604
		187.184	0.009164	0.008724	0.0323	0.026081	0.047307	0.041292	0.092027	0.079819	0.182901	0.142829	0.288141	0.207145	0.462616	0.330541	0.612218	0.477427		187.184	-0.00331	0.002358	0.006132	0.007074	0.018029	0.015514	0.039088	0.032774	0.068257	0.05693	0.111853	0.091152	0.225444	0.166442	0.330096	0.233267		187.182	-0.00962	2.66e-33	-0.01174	3.35e-20	-0.00974	0.000145	-0.00323	0.001148	0.001388	0.003628	0.003774
		187.384	0.009528	0.008964	0.033346	0.02678	0.048732	0.042393	0.094373	0.081872	0.186416	0.146357	0.293162	0.212038	0.467856	0.337707	0.617276	0.486701		187.384	-0.0034	0.002423	0.006067	0.007269	0.018248	0.015935	0.040348	0.033647	0.069723	0.058413	0.114448	0.093466	0.229522	0.170456	0.335265	0.238616		187.382	-0.0099	2.66e-33	-0.01115	3.44e-20	-0.00985	0.000149	-0.00339	0.00118	0.001999	0.003728	0.003708
		187.584	0.009433	0.009203	0.033976	0.027477	0.049937	0.043492	0.096261	0.083917	0.190126	0.149863	0.297873	0.21689	0.472808	0.344781	0.621464	0.495807		187.584	-0.00322	0.002489	0.00616	0.007463	0.01879	0.016356	0.041027	0.034517	0.071057	0.05989	0.116996	0.09577	0.233485	0.17444	0.340281	0.243912		187.582	-0.01039	2.66e-33	-0.01112	3.53e-20	-0.00997	0.000153	-0.00381	0.001212	0.001923	0.003829	0.004225
		187.784	0.009529	0.009443	0.034764	0.028174	0.051119	0.044589	0.098338	0.085953	0.194033	0.153347	0.302848	0.221701	0.477809	0.351765	0.626099	0.504747		187.784	-0.00298	0.002554	0.006271	0.007658	0.019183	0.016776	0.041582	0.035386	0.072361	0.061363	0.119464	0.098063	0.237631	0.178394	0.345172	0.249155		187.782	-0.01042	2.66e-33	-0.01078	3.62e-20	-0.00992	0.000157	-0.00397	0.001243	0.002346	0.003929	0.004627
		187.984	0.009887	0.009683	0.035353	0.028869	0.052263	0.045683	0.100684	0.087982	0.197473	0.156809	0.307581	0.22647	0.482727	0.358658	0.630312	0.513525		187.984	-0.00269	0.002619	0.006488	0.007852	0.019591	0.017196	0.042621	0.036253	0.073544	0.06283	0.122251	0.100344	0.24133	0.182318	0.349994	0.254345		187.982	-0.01038	2.66e-33	-0.01108	3.72e-20	-0.0102	0.000161	-0.0042	0.001275	0.002841	0.004029	0.004523
		188.184	0.010172	0.009922	0.035746	0.029563	0.053392	0.046774	0.102707	0.090001	0.201205	0.16025	0.312374	0.231199	0.487362	0.365463	0.634714	0.522143		188.184	-0.00256	0.002685	0.006355	0.008046	0.019768	0.017615	0.043186	0.037118	0.075372	0.064293	0.124838	0.102615	0.245574	0.186214	0.354581	0.259484		188.182	-0.01052	2.66e-33	-0.01088	3.81e-20	-0.00993	0.000165	-0.00407	0.001307	0.0033	0.004129	0.004853
		188.384	0.010349	0.010161	0.036147	0.030255	0.054232	0.047863	0.105092	0.092013	0.204365	0.16367	0.316336	0.235888	0.492351	0.372181	0.639117	0.530604		188.384	-0.00239	0.00275	0.006511	0.00824	0.020759	0.018034	0.043849	0.037981	0.076619	0.06575	0.127267	0.104875	0.249577	0.19008	0.359238	0.26457		188.382	-0.01036	2.66e-33	-0.01127	3.9e-20	-0.0097	0.000169	-0.00391	0.001339	0.003801	0.00423	0.004979
		188.584	0.010776	0.0104	0.036616	0.030946	0.055658	0.04895	0.107295	0.094016	0.20817	0.167068	0.320399	0.240537	0.496617	0.378813	0.64321	0.538911		188.584	-0.00277	0.002816	0.006806	0.008434	0.021452	0.018453	0.04489	0.038841	0.077971	0.067202	0.129252	0.107125	0.253671	0.193917	0.363325	0.269606		188.582	-0.01045	2.66e-33	-0.01109	4e-20	-0.0097	0.000173	-0.00379	0.00137	0.003841	0.00433	0.005106
		188.784	0.010929	0.010639	0.037588	0.031636	0.056713	0.050035	0.109413	0.096011	0.211886	0.170445	0.324469	0.245146	0.500919	0.385359	0.646922	0.547067		188.784	-0.00249	0.002881	0.007214	0.008628	0.02179	0.01887	0.045966	0.0397	0.079526	0.06865	0.131588	0.109363	0.257351	0.197726	0.36752	0.274592		188.782	-0.01026	2.66e-33	-0.01107	4.09e-20	-0.00981	0.000177	-0.00357	0.001402	0.003884	0.00443	0.005547
		188.984	0.011494	0.010878	0.038246	0.032325	0.057825	0.051117	0.111248	0.097998	0.215276	0.173801	0.328697	0.249716	0.504921	0.391822	0.650757	0.555075		188.984	-0.00245	0.002946	0.007574	0.008822	0.022438	0.019288	0.046982	0.040557	0.080871	0.070092	0.13376	0.111591	0.261199	0.201507	0.371869	0.279527		188.982	-0.01051	2.66e-33	-0.011	4.18e-20	-0.00993	0.000181	-0.00355	0.001434	0.00387	0.00453	0.006119
		189.184	0.01202	0.011117	0.038787	0.033012	0.058839	0.052196	0.113865	0.099977	0.219164	0.177137	0.332471	0.254248	0.509431	0.398202	0.65413	0.562938		189.184	-0.00224	0.003012	0.008168	0.009016	0.022961	0.019705	0.048142	0.041412	0.082617	0.07153	0.135724	0.113808	0.264655	0.205259	0.375781	0.284413		189.182	-0.01025	2.66e-33	-0.01085	4.28e-20	-0.00976	0.000185	-0.00364	0.001466	0.003664	0.00463	0.006362
		189.384	0.012232	0.011356	0.039364	0.033698	0.059658	0.053274	0.115862	0.101948	0.222747	0.180451	0.33603	0.25874	0.513276	0.404499	0.657445	0.570657		189.384	-0.00229	0.003077	0.008741	0.009209	0.023458	0.020121	0.049079	0.042266	0.084161	0.072962	0.13796	0.116015	0.268198	0.208983	0.379172	0.289251		189.382	-0.01013	2.66e-33	-0.0107	4.37e-20	-0.00979	0.000189	-0.00356	0.001497	0.003469	0.00473	0.006056
		189.584	0.012334	0.011594	0.039616	0.034382	0.06044	0.054349	0.118289	0.103911	0.226307	0.183745	0.339392	0.263195	0.517288	0.410717	0.660607	0.578236		189.584	-0.00239	0.003143	0.009016	0.009403	0.024035	0.020537	0.04977	0.043117	0.085823	0.07439	0.139923	0.118211	0.272026	0.21268	0.382963	0.294039		189.582	-0.01002	2.66e-33	-0.01061	4.46e-20	-0.00931	0.000193	-0.00352	0.001529	0.003462	0.00483	0.006442
		189.784	0.012541	0.011833	0.040531	0.035066	0.06144	0.055421	0.120922	0.105865	0.229666	0.187019	0.343284	0.267611	0.520841	0.416854	0.663898	0.585677		189.784	-0.0022	0.003208	0.009438	0.009596	0.024449	0.020952	0.050708	0.043966	0.087114	0.075812	0.141716	0.120396	0.275541	0.216349	0.386293	0.29878		189.782	-0.01024	2.66e-33	-0.01117	4.55e-20	-0.00933	0.000197	-0.00336	0.001561	0.003224	0.00493	0.006364
		189.984	0.013011	0.012071	0.04095	0.035748	0.062325	0.056491	0.123015	0.107812	0.232719	0.190272	0.347403	0.27199	0.524833	0.422912	0.66748	0.592983		189.984	-0.00227	0.003274	0.009499	0.00979	0.024675	0.021367	0.051838	0.044813	0.088288	0.07723	0.144008	0.122572	0.279383	0.219991	0.389903	0.303473		189.982	-0.01006	2.66e-33	-0.01149	4.65e-20	-0.00925	0.000201	-0.00298	0.001593	0.003296	0.00503	0.006068
		190.184	0.013254	0.012309	0.041342	0.036428	0.063028	0.057559	0.125	0.109751	0.236172	0.193505	0.351329	0.276332	0.528742	0.428893	0.670609	0.600156		190.184	-0.00237	0.003339	0.009853	0.009983	0.024873	0.021781	0.052872	0.045659	0.089546	0.078643	0.146307	0.124736	0.282993	0.223605	0.392964	0.30812		190.182	-0.00985	2.66e-33	-0.01197	4.74e-20	-0.00915	0.000205	-0.00268	0.001624	0.003248	0.00513	0.006231
		190.384	0.013433	0.012547	0.042162	0.037108	0.064088	0.058625	0.127297	0.111681	0.239758	0.196718	0.35531	0.280637	0.532367	0.434797	0.673384	0.607198		190.384	-0.00201	0.003404	0.010266	0.010176	0.024774	0.022195	0.054012	0.046502	0.090561	0.080051	0.148457	0.126891	0.286756	0.227193	0.395811	0.312719		190.382	-0.00951	2.66e-33	-0.0121	4.83e-20	-0.00932	0.000209	-0.00291	0.001656	0.002992	0.00523	0.005522
		190.584	0.013986	0.012785	0.042563	0.037786	0.065226	0.059688	0.129715	0.113604	0.242655	0.199911	0.359322	0.284905	0.535697	0.440625	0.676361	0.614113		190.584	-0.00205	0.00347	0.010574	0.010369	0.024859	0.022608	0.055467	0.047344	0.091622	0.081454	0.150485	0.129035	0.289913	0.230754	0.398993	0.317273		190.582	-0.00959	2.66e-33	-0.01227	4.93e-20	-0.00936	0.000213	-0.00247	0.001688	0.003345	0.00533	0.005395
		190.784	0.0138	0.013022	0.043152	0.038462	0.066432	0.060749	0.132028	0.115519	0.245448	0.203084	0.363012	0.289137	0.539071	0.446379	0.679136	0.620901		190.784	-0.00179	0.003535	0.010655	0.010562	0.025151	0.023021	0.056268	0.048183	0.092941	0.082852	0.153083	0.131169	0.292791	0.234288	0.402101	0.321781		190.782	-0.00965	2.66e-33	-0.01254	5.02e-20	-0.00972	0.000217	-0.00229	0.00172	0.003419	0.00543	0.004821
		190.984	0.013771	0.01326	0.043925	0.039138	0.067479	0.061808	0.133917	0.117426	0.248566	0.206237	0.366835	0.293333	0.542016	0.452059	0.681905	0.627567		190.984	-0.00141	0.003601	0.011089	0.010754	0.025676	0.023433	0.057022	0.049021	0.094625	0.084246	0.154631	0.133293	0.29581	0.237796	0.405368	0.326244		190.982	-0.00959	2.66e-33	-0.01242	5.11e-20	-0.00919	0.000221	-0.00219	0.001751	0.00338	0.00553	0.00505
		191.184	0.014399	0.013497	0.044439	0.039812	0.068787	0.062864	0.135554	0.119325	0.251876	0.209371	0.370841	0.297493	0.545532	0.457665	0.684485	0.634111		191.184	-0.00079	0.003666	0.0114	0.010947	0.026206	0.023845	0.05812	0.049857	0.095997	0.085634	0.156992	0.135406	0.298861	0.241278	0.408569	0.330662		191.182	-0.01019	2.66e-33	-0.01202	5.2e-20	-0.00899	0.000225	-0.00233	0.001783	0.00334	0.00563	0.005282
		191.384	0.014597	0.013735	0.044819	0.040485	0.06998	0.063918	0.137146	0.121217	0.254826	0.212485	0.374449	0.301618	0.548725	0.4632	0.687232	0.640536		191.384	-0.00084	0.003731	0.011572	0.01114	0.026498	0.024256	0.058599	0.050691	0.097689	0.087018	0.159343	0.13751	0.302074	0.244734	0.411641	0.335036		191.382	-0.01052	2.66e-33	-0.01172	5.3e-20	-0.00894	0.000229	-0.00272	0.001815	0.003179	0.005729	0.005417
		191.584	0.014444	0.013972	0.045108	0.041157	0.071314	0.06497	0.138765	0.123101	0.257701	0.21558	0.377931	0.305707	0.551611	0.468664	0.690022	0.646844		191.584	-0.00045	0.003797	0.01194	0.011332	0.026974	0.024667	0.058709	0.051523	0.099188	0.088397	0.161457	0.139604	0.305143	0.248164	0.414389	0.339366		191.582	-0.01054	2.66e-33	-0.01174	5.39e-20	-0.009	0.000233	-0.00274	0.001846	0.002953	0.005829	0.00619
		191.784	0.014874	0.014209	0.046001	0.041827	0.072866	0.066019	0.140619	0.124977	0.260346	0.218655	0.381783	0.309762	0.554468	0.474058	0.693208	0.653037		191.784	-0.00024	0.003862	0.012281	0.011525	0.027355	0.025078	0.059456	0.052353	0.100678	0.089772	0.163974	0.141687	0.308042	0.251568	0.417511	0.343653		191.782	-0.01033	2.66e-33	-0.01154	5.48e-20	-0.00894	0.000237	-0.00293	0.001878	0.002995	0.005929	0.006487
		191.984	0.015229	0.014446	0.04674	0.042496	0.074269	0.067066	0.1424	0.126845	0.262668	0.221712	0.385318	0.313783	0.557081	0.479382	0.696166	0.659118		191.984	-0.00044	0.003927	0.01254	0.011717	0.027965	0.025487	0.060269	0.053181	0.102154	0.091141	0.166029	0.143761	0.311698	0.254947	0.420388	0.347897		191.982	-0.01046	2.66e-33	-0.01156	5.58e-20	-0.00864	0.000241	-0.00314	0.00191	0.00331	0.006029	0.006914
		192.184	0.015396	0.014683	0.047535	0.043164	0.075138	0.068111	0.14413	0.128706	0.265285	0.224749	0.388395	0.317769	0.56008	0.484639	0.698986	0.665088		192.184	-0.00019	0.003993	0.012376	0.011909	0.02845	0.025897	0.060588	0.054008	0.103426	0.092506	0.16826	0.145824	0.315097	0.258301	0.423359	0.352099		192.182	-0.0101	2.66e-33	-0.01138	5.67e-20	-0.00832	0.000245	-0.00275	0.001941	0.003212	0.006129	0.007766
		192.384	0.015683	0.01492	0.048208	0.04383	0.076057	0.069153	0.145955	0.130559	0.267939	0.227768	0.391223	0.321721	0.563207	0.489828	0.701813	0.67095		192.384	-0.0002	0.004058	0.012358	0.012101	0.029491	0.026306	0.061486	0.054832	0.104797	0.093867	0.170606	0.147878	0.318301	0.26163	0.426681	0.356258		192.382	-0.00999	2.66e-33	-0.01145	5.76e-20	-0.00839	0.000249	-0.00264	0.001973	0.003416	0.006228	0.008411
		192.584	0.016112	0.015156	0.049176	0.044495	0.07752	0.070193	0.147555	0.132405	0.270863	0.230768	0.394327	0.32564	0.566074	0.49495	0.704644	0.676705		192.584	-0.00047	0.004124	0.012529	0.012293	0.029746	0.026714	0.061951	0.055655	0.106128	0.095222	0.172528	0.149922	0.321561	0.264935	0.429582	0.360375		192.582	-0.01004	2.66e-33	-0.01165	5.86e-20	-0.00887	0.000253	-0.0028	0.002005	0.003216	0.006328	0.008788
		192.784	0.016455	0.015393	0.050091	0.045159	0.07866	0.071231	0.149222	0.134243	0.273834	0.233749	0.397513	0.329525	0.568964	0.500006	0.707339	0.682355		192.784	-0.00017	0.004189	0.012589	0.012485	0.030186	0.027122	0.062944	0.056476	0.107759	0.096573	0.174679	0.151957	0.324748	0.268214	0.432369	0.364452		192.782	-0.01049	2.66e-33	-0.01129	5.95e-20	-0.00918	0.000257	-0.00304	0.002036	0.003363	0.006428	0.009733
		192.984	0.016562	0.015629	0.050461	0.045822	0.079883	0.072267	0.150768	0.136073	0.276359	0.236712	0.400626	0.333377	0.571644	0.504998	0.71021	0.687903		192.984	5.73e-05	0.004254	0.012899	0.012677	0.03056	0.027529	0.063457	0.057295	0.108989	0.097919	0.176703	0.153981	0.32741	0.271469	0.435528	0.368487		192.982	-0.01064	2.66e-33	-0.01148	6.04e-20	-0.00909	0.000261	-0.00308	0.002068	0.003032	0.006527	0.010157
		193.184	0.016809	0.015865	0.051223	0.046483	0.080843	0.0733	0.152595	0.137896	0.279192	0.239656	0.402997	0.337197	0.574595	0.509926	0.712054	0.69335		193.184	0.000413	0.00432	0.013207	0.012868	0.031029	0.027936	0.063969	0.058112	0.110552	0.099261	0.178654	0.155996	0.330087	0.2747	0.437957	0.372483		193.182	-0.01051	2.66e-33	-0.01148	6.13e-20	-0.00899	0.000265	-0.00287	0.0021	0.002796	0.006627	0.010487
		193.384	0.017038	0.016101	0.051808	0.047143	0.081703	0.074332	0.154434	0.139711	0.281702	0.242582	0.405812	0.340984	0.577226	0.51479	0.714489	0.698697		193.384	0.000339	0.004385	0.013285	0.01306	0.031335	0.028342	0.064605	0.058927	0.111692	0.100598	0.180174	0.158002	0.332971	0.277907	0.4408	0.376438		193.382	-0.01084	2.66e-33	-0.01163	6.23e-20	-0.00885	0.000269	-0.00265	0.002131	0.003164	0.006726	0.010503
		193.584	0.017276	0.016337	0.052398	0.047802	0.082594	0.07536	0.15613	0.14152	0.284339	0.24549	0.408393	0.344738	0.579936	0.519592	0.716734	0.703948		193.584	0.000207	0.00445	0.013324	0.013252	0.031884	0.028748	0.06523	0.05974	0.112688	0.101931	0.182007	0.159997	0.335852	0.28109	0.443912	0.380353		193.582	-0.01069	2.66e-33	-0.01199	6.32e-20	-0.00908	0.000273	-0.00259	0.002163	0.003656	0.006826	0.011181
		193.784	0.017484	0.016573	0.053125	0.04846	0.08339	0.076387	0.157745	0.14332	0.286659	0.24838	0.411659	0.348461	0.582587	0.524332	0.719491	0.709103		193.784	0.000431	0.004516	0.013624	0.013443	0.031908	0.029154	0.065709	0.060552	0.114325	0.103258	0.183819	0.161983	0.338291	0.284249	0.446267	0.384229		193.782	-0.01063	2.66e-33	-0.01237	6.41e-20	-0.00947	0.000277	-0.00222	0.002195	0.004003	0.006925	0.010984
		193.984	0.017661	0.016809	0.053782	0.049116	0.084372	0.077411	0.159349	0.145113	0.28933	0.251251	0.414363	0.352152	0.58547	0.529012	0.721874	0.714164		193.984	0.000448	0.004581	0.013694	0.013634	0.031764	0.029559	0.066758	0.061362	0.1158	0.104582	0.186052	0.16396	0.34071	0.287384	0.449232	0.388067		193.982	-0.01057	2.66e-33	-0.01256	6.51e-20	-0.00954	0.000281	-0.00198	0.002226	0.004811	0.007025	0.010931
		194.184	0.018179	0.017044	0.05473	0.049771	0.085478	0.078434	0.161142	0.146899	0.292329	0.254105	0.416984	0.355812	0.588228	0.533631	0.723853	0.719133		194.184	0.000535	0.004646	0.013679	0.013825	0.032183	0.029963	0.068159	0.062169	0.117136	0.1059	0.187419	0.165928	0.343229	0.290497	0.451551	0.391866		194.182	-0.01075	2.66e-33	-0.01345	6.6e-20	-0.00998	0.000285	-0.00184	0.002258	0.005235	0.007124	0.010969
		194.384	0.018471	0.01728	0.055432	0.050425	0.086298	0.079453	0.163295	0.148678	0.294817	0.256942	0.419389	0.359441	0.59064	0.538191	0.726109	0.724012		194.384	0.000245	0.004712	0.014058	0.014016	0.032267	0.030367	0.069302	0.062975	0.118414	0.107215	0.189096	0.167886	0.345478	0.293586	0.454275	0.395627		194.382	-0.01073	2.66e-33	-0.01353	6.69e-20	-0.0104	0.000289	-0.00134	0.002289	0.00543	0.007224	0.010403
		194.584	0.018453	0.017515	0.055953	0.051078	0.087038	0.080471	0.165399	0.150449	0.297214	0.25976	0.421935	0.363038	0.592797	0.542693	0.728068	0.728802		194.584	0.00027	0.004777	0.014385	0.014207	0.032335	0.03077	0.070158	0.06378	0.119864	0.108524	0.190761	0.169834	0.347405	0.296652	0.457033	0.39935		194.582	-0.01129	2.66e-33	-0.01339	6.78e-20	-0.01036	0.000293	-0.00078	0.002321	0.005528	0.007323	0.010536
		194.784	0.018023	0.01775	0.056874	0.051729	0.087987	0.081487	0.167266	0.152213	0.299695	0.262561	0.424076	0.366605	0.59513	0.547137	0.730067	0.733505		194.784	0.000736	0.004842	0.014359	0.014398	0.032698	0.031173	0.070504	0.064582	0.121252	0.109829	0.192396	0.171773	0.349379	0.299695	0.459326	0.403036		194.782	-0.01149	2.66e-33	-0.01344	6.88e-20	-0.01072	0.000296	-0.00058	0.002353	0.005791	0.007423	0.010574
		194.984	0.018078	0.017985	0.057205	0.052379	0.088389	0.0825	0.16917	0.15397	0.3026	0.265345	0.426661	0.370142	0.596963	0.551524	0.732246	0.738123		194.984	0.000752	0.004908	0.014915	0.014589	0.03294	0.031576	0.071335	0.065383	0.12228	0.11113	0.19382	0.173703	0.351594	0.302715	0.461728	0.406686		194.982	-0.01183	2.66e-33	-0.01338	6.97e-20	-0.01034	0.0003	-0.00036	0.002384	0.005829	0.007522	0.011043
		195.184	0.018425	0.01822	0.057592	0.053028	0.089328	0.083511	0.170809	0.15572	0.305498	0.268111	0.429187	0.373649	0.598807	0.555855	0.733719	0.742656		195.184	0.001002	0.004973	0.014771	0.01478	0.033209	0.031978	0.071702	0.066181	0.123644	0.112426	0.196082	0.175624	0.353586	0.305713	0.46373	0.410298		195.182	-0.0123	2.66e-33	-0.01328	7.06e-20	-0.0101	0.000304	-0.00089	0.002416	0.005785	0.007622	0.010999
		195.384	0.018711	0.018455	0.057822	0.053676	0.090239	0.08452	0.172738	0.157463	0.308221	0.27086	0.431796	0.377126	0.600791	0.56013	0.736042	0.747107		195.384	0.000856	0.005038	0.015176	0.01497	0.033596	0.032379	0.071596	0.066978	0.125071	0.113718	0.197659	0.177536	0.355694	0.308689	0.465694	0.413875		195.382	-0.01218	2.66e-33	-0.01303	7.16e-20	-0.00994	0.000308	-0.00088	0.002447	0.005904	0.007721	0.011274
		195.584	0.019179	0.018689	0.058611	0.054322	0.091536	0.085526	0.17456	0.159198	0.310701	0.273592	0.434609	0.380573	0.602732	0.56435	0.738115	0.751477		195.584	0.000836	0.005104	0.015506	0.015161	0.034019	0.03278	0.072002	0.067773	0.126319	0.115005	0.199595	0.179439	0.35768	0.311642	0.467793	0.417415		195.582	-0.01199	2.66e-33	-0.01325	7.25e-20	-0.00973	0.000312	-0.00117	0.002479	0.005938	0.00782	0.011552
		195.784	0.019269	0.018924	0.059411	0.054967	0.092509	0.086531	0.176349	0.160926	0.313171	0.276307	0.437489	0.383991	0.604931	0.568516	0.740112	0.755768		195.784	0.000702	0.005169	0.015834	0.015351	0.034432	0.033181	0.072821	0.068567	0.127448	0.116288	0.20182	0.181332	0.359631	0.314574	0.470034	0.42092		195.782	-0.012	2.66e-33	-0.01329	7.34e-20	-0.00936	0.000316	-0.00158	0.002511	0.005978	0.007919	0.011596
		195.984	0.019378	0.019158	0.060257	0.055611	0.093014	0.087533	0.178106	0.162647	0.3158	0.279005	0.440013	0.38738	0.606967	0.572629	0.741689	0.759981		195.984	0.00077	0.005234	0.015612	0.015541	0.034733	0.033581	0.073417	0.069358	0.128495	0.117566	0.203988	0.183216	0.362235	0.317483	0.47222	0.42439		195.982	-0.01157	2.66e-33	-0.01346	7.44e-20	-0.00932	0.00032	-0.00162	0.002542	0.006128	0.008019	0.011834
		196.184	0.019817	0.019393	0.060573	0.056254	0.093929	0.088533	0.179402	0.164362	0.318729	0.281687	0.442058	0.39074	0.609685	0.576689	0.743274	0.764117		196.184	0.000694	0.0053	0.015312	0.015732	0.035113	0.033981	0.073929	0.070148	0.129397	0.11884	0.206485	0.185092	0.364139	0.320371	0.474489	0.427826		196.182	-0.01112	2.66e-33	-0.01355	7.53e-20	-0.00969	0.000324	-0.00167	0.002574	0.005637	0.008118	0.01176
		196.384	0.020401	0.019627	0.061381	0.056895	0.095106	0.089531	0.181206	0.166069	0.321566	0.284352	0.444543	0.394071	0.612388	0.580696	0.745338	0.768177		196.384	0.000564	0.005365	0.015187	0.015922	0.035541	0.03438	0.074718	0.070936	0.130357	0.12011	0.208393	0.186958	0.366275	0.323237	0.476502	0.431226		196.382	-0.01099	2.66e-33	-0.0138	7.62e-20	-0.01008	0.000328	-0.00176	0.002605	0.005424	0.008217	0.011888
		196.584	0.020755	0.019861	0.061786	0.057536	0.096174	0.090526	0.182741	0.167769	0.324093	0.287	0.44668	0.397374	0.615022	0.584653	0.747212	0.772164		196.584	0.000839	0.00543	0.015511	0.016112	0.036235	0.034778	0.07508	0.071722	0.131538	0.121375	0.210135	0.188816	0.368231	0.326082	0.478373	0.434593		196.582	-0.01095	2.66e-33	-0.01386	7.71e-20	-0.01033	0.000332	-0.00194	0.002637	0.005107	0.008316	0.011996
		196.784	0.020892	0.020095	0.062377	0.058175	0.097256	0.09152	0.184177	0.169462	0.326442	0.289631	0.448987	0.400649	0.617093	0.588558	0.749073	0.776079		196.784	0.000978	0.005496	0.015626	0.016302	0.036861	0.035176	0.076381	0.072506	0.132699	0.122636	0.2119	0.190665	0.370222	0.328906	0.480344	0.437926		196.782	-0.01087	2.66e-33	-0.01346	7.81e-20	-0.01003	0.000336	-0.00193	0.002668	0.005265	0.008416	0.012608
		196.984	0.020981	0.020328	0.062684	0.058812	0.098186	0.092511	0.185632	0.171148	0.328745	0.292247	0.452082	0.403896	0.619087	0.592414	0.751005	0.779922		196.984	0.001322	0.005561	0.015576	0.016491	0.037419	0.035574	0.077181	0.073289	0.133345	0.123893	0.213727	0.192505	0.372251	0.331709	0.482408	0.441226		196.982	-0.01068	2.66e-33	-0.01372	7.9e-20	-0.00995	0.00034	-0.00183	0.0027	0.004808	0.008515	0.012615
		197.184	0.020996	0.020562	0.063863	0.059449	0.098946	0.0935	0.187071	0.172828	0.330876	0.294846	0.45421	0.407116	0.62127	0.59622	0.752437	0.783695		197.184	0.001612	0.005626	0.015768	0.016681	0.037903	0.035971	0.078055	0.07407	0.13479	0.125145	0.215294	0.194336	0.374472	0.334491	0.48426	0.444493		197.182	-0.01069	2.66e-33	-0.01348	7.99e-20	-0.00977	0.000344	-0.00199	0.002731	0.004707	0.008614	0.013015
		197.384	0.021009	0.020796	0.064431	0.060084	0.099666	0.094487	0.188531	0.1745	0.333136	0.297429	0.456113	0.410308	0.623791	0.599977	0.754373	0.7874		197.384	0.001684	0.005692	0.016504	0.016871	0.038432	0.036368	0.079088	0.074849	0.1358	0.126393	0.216663	0.196158	0.376329	0.337252	0.486448	0.447727		197.382	-0.01093	2.66e-33	-0.01346	8.09e-20	-0.00949	0.000348	-0.00232	0.002763	0.00511	0.008713	0.013571
		197.584	0.02124	0.021029	0.065056	0.060718	0.100361	0.095472	0.189259	0.176166	0.335121	0.299996	0.458122	0.413473	0.625904	0.603686	0.755946	0.791038		197.584	0.001744	0.005757	0.016711	0.01706	0.039247	0.036764	0.079659	0.075626	0.136833	0.127636	0.218254	0.197972	0.378249	0.339992	0.488385	0.450928		197.582	-0.01057	2.66e-33	-0.0135	8.18e-20	-0.00961	0.000352	-0.00262	0.002795	0.005462	0.008812	0.014124
		197.784	0.021309	0.021262	0.06598	0.061351	0.101406	0.096454	0.190606	0.177825	0.337123	0.302547	0.460096	0.416611	0.627907	0.607347	0.757721	0.794609		197.784	0.00167	0.005822	0.017111	0.017249	0.039668	0.03716	0.080727	0.076401	0.138228	0.128876	0.219855	0.199777	0.380424	0.342712	0.490871	0.454098		197.782	-0.01063	2.66e-33	-0.01336	8.27e-20	-0.00969	0.000356	-0.00233	0.002826	0.00537	0.008911	0.014214
		197.984	0.021449	0.021495	0.066408	0.061983	0.102282	0.097435	0.192266	0.179477	0.339019	0.305082	0.461814	0.419722	0.629784	0.610962	0.759323	0.798115		197.984	0.001836	0.005888	0.017223	0.017439	0.040252	0.037555	0.082446	0.077175	0.139326	0.130111	0.221313	0.201573	0.382564	0.345412	0.493214	0.457235		197.982	-0.01062	2.66e-33	-0.01335	8.36e-20	-0.00977	0.00036	-0.00223	0.002858	0.00598	0.00901	0.014437
		198.184	0.021986	0.021728	0.067124	0.062613	0.103267	0.098413	0.193974	0.181122	0.340653	0.307601	0.463929	0.422807	0.631959	0.61453	0.760706	0.801558		198.184	0.001966	0.005953	0.017658	0.017628	0.041386	0.03795	0.083699	0.077947	0.14039	0.131342	0.222945	0.203361	0.385195	0.348092	0.495498	0.460342		198.182	-0.01103	2.66e-33	-0.0135	8.46e-20	-0.00966	0.000364	-0.00226	0.002889	0.00588	0.009109	0.01472
		198.384	0.021981	0.021961	0.067713	0.063243	0.103964	0.099389	0.195419	0.18276	0.342247	0.310105	0.465995	0.425866	0.633277	0.618052	0.762393	0.804937		198.384	0.001598	0.006018	0.018322	0.017817	0.041579	0.038344	0.084452	0.078717	0.141577	0.132568	0.224622	0.20514	0.387211	0.350752	0.497466	0.463417		198.382	-0.01091	2.66e-33	-0.01322	8.55e-20	-0.00946	0.000368	-0.00219	0.002921	0.005759	0.009208	0.014803
		198.584	0.021648	0.022194	0.067995	0.063871	0.104856	0.100363	0.197153	0.184392	0.344321	0.312593	0.467594	0.428898	0.634511	0.621529	0.763809	0.808256		198.584	0.002049	0.006083	0.019054	0.018006	0.042029	0.038738	0.085458	0.079486	0.142347	0.133791	0.225771	0.206911	0.389252	0.353391	0.499584	0.466461		198.582	-0.011	2.66e-33	-0.01289	8.64e-20	-0.00915	0.000372	-0.00226	0.002952	0.005889	0.009307	0.015032
		198.784	0.02173	0.022427	0.068377	0.064498	0.105686	0.101335	0.19843	0.186017	0.346319	0.315065	0.469424	0.431905	0.635678	0.624962	0.765673	0.811514		198.784	0.002307	0.006149	0.019581	0.018195	0.042426	0.039131	0.085786	0.080253	0.143187	0.135009	0.227471	0.208674	0.391565	0.356012	0.501279	0.469475		198.782	-0.01129	2.66e-33	-0.01299	8.74e-20	-0.00914	0.000376	-0.00199	0.002984	0.006008	0.009406	0.015262
		198.984	0.021812	0.022659	0.068519	0.065123	0.106742	0.102305	0.200131	0.187636	0.348346	0.317523	0.471473	0.434886	0.637189	0.62835	0.767442	0.814713		198.984	0.001984	0.006214	0.020147	0.018384	0.042547	0.039524	0.086111	0.081018	0.143807	0.136223	0.229041	0.210428	0.393994	0.358612	0.502911	0.472459		198.982	-0.01155	2.66e-33	-0.0128	8.83e-20	-0.00894	0.00038	-0.00185	0.003015	0.00596	0.009505	0.015306
		199.184	0.022251	0.022892	0.069	0.065748	0.107931	0.103273	0.20198	0.189248	0.350689	0.319965	0.473411	0.437842	0.638454	0.631695	0.768675	0.817853		199.184	0.002197	0.006279	0.020226	0.018572	0.042805	0.039916	0.086632	0.081781	0.144967	0.137433	0.230703	0.212173	0.396367	0.361194	0.504678	0.475413		199.182	-0.01158	2.66e-33	-0.01275	8.92e-20	-0.00862	0.000384	-0.00185	0.003047	0.005943	0.009604	0.015072
		199.384	0.022809	0.023124	0.069449	0.066371	0.109231	0.104238	0.203923	0.190853	0.35261	0.322391	0.475912	0.440773	0.640386	0.634997	0.770585	0.820937		199.384	0.001918	0.006345	0.021139	0.018761	0.042997	0.040308	0.086848	0.082542	0.146135	0.138638	0.231974	0.213911	0.398679	0.363756	0.506286	0.478337		199.382	-0.01167	2.66e-33	-0.01215	9.02e-20	-0.00851	0.000388	-0.00167	0.003078	0.005503	0.009702	0.015071
		199.584	0.023147	0.023356	0.070075	0.066993	0.110291	0.105202	0.20572	0.192451	0.354599	0.324803	0.477689	0.443679	0.642089	0.638257	0.771837	0.823965		199.584	0.001697	0.00641	0.021084	0.018949	0.042843	0.0407	0.087217	0.083302	0.147363	0.13984	0.233908	0.21564	0.400579	0.366299	0.507979	0.481232		199.582	-0.01166	2.66e-33	-0.01275	9.11e-20	-0.00866	0.000392	-0.00166	0.00311	0.005544	0.009801	0.015087
		199.784	0.023084	0.023588	0.070702	0.067614	0.11133	0.106163	0.207608	0.194044	0.356725	0.3272	0.479745	0.44656	0.644172	0.641475	0.773454	0.826937		199.784	0.002004	0.006475	0.021098	0.019138	0.042906	0.041091	0.088085	0.08406	0.148334	0.141037	0.235763	0.21736	0.402456	0.368823	0.509778	0.484098		199.782	-0.01172	2.66e-33	-0.01289	9.2e-20	-0.00884	0.000395	-0.00133	0.003141	0.00545	0.0099	0.01506
		199.984	0.023378	0.02382	0.071157	0.068234	0.112433	0.107122	0.208822	0.195629	0.358777	0.329582	0.481542	0.449416	0.64613	0.644651	0.774621	0.829855		199.984	0.001842	0.00654	0.020578	0.019326	0.043061	0.041481	0.088395	0.084817	0.14887	0.14223	0.237728	0.219073	0.404601	0.371328	0.511617	0.486935		199.982	-0.01141	2.66e-33	-0.01313	9.29e-20	-0.009	0.000399	-0.0013	0.003173	0.005251	0.009999	0.015165
		200.184	0.023973	0.024052	0.071644	0.068853	0.113757	0.108079	0.210329	0.197208	0.361021	0.331949	0.483279	0.452248	0.648229	0.647787	0.77616	0.832721		200.184	0.001789	0.006606	0.020262	0.019514	0.043379	0.041871	0.088819	0.085571	0.149687	0.143419	0.239243	0.220777	0.406378	0.373814	0.513323	0.489744		200.182	-0.01163	2.66e-33	-0.01288	9.39e-20	-0.0094	0.000403	-0.00112	0.003204	0.005118	0.010098	0.015089
		200.384	0.024212	0.024283	0.072521	0.06947	0.114932	0.109034	0.212372	0.198781	0.363032	0.334301	0.486003	0.455056	0.650184	0.650883	0.777814	0.835534		200.384	0.00237	0.006671	0.020273	0.019702	0.043403	0.042261	0.089633	0.086324	0.150834	0.144605	0.240782	0.222473	0.40813	0.376282	0.514762	0.492525		200.382	-0.01144	2.66e-33	-0.01269	9.48e-20	-0.00941	0.000407	-0.00072	0.003235	0.005042	0.010196	0.015571
		200.584	0.024421	0.024515	0.073055	0.070086	0.115918	0.109987	0.213854	0.200347	0.364896	0.336639	0.488298	0.457841	0.651564	0.653939	0.779263	0.838296		200.584	0.002415	0.006736	0.020418	0.01989	0.043603	0.04265	0.090159	0.087076	0.15218	0.145785	0.24254	0.224162	0.40977	0.378732	0.516166	0.495278		200.582	-0.01133	2.66e-33	-0.01249	9.57e-20	-0.00967	0.000411	-0.00099	0.003267	0.004862	0.010295	0.016043
		200.784	0.02463	0.024746	0.074105	0.070701	0.116821	0.110938	0.215537	0.201907	0.366618	0.338962	0.490913	0.460601	0.653055	0.656955	0.781019	0.841008		200.784	0.002699	0.006801	0.020135	0.020078	0.043609	0.043039	0.091406	0.087825	0.153392	0.146962	0.244014	0.225842	0.4115	0.381163	0.518062	0.498003		200.782	-0.01135	2.66e-33	-0.01226	9.67e-20	-0.0101	0.000415	-0.00077	0.003298	0.004867	0.010394	0.016206
		200.984	0.024873	0.024978	0.074661	0.071315	0.117573	0.111887	0.217278	0.20346	0.368541	0.341271	0.493283	0.463338	0.6547	0.659933	0.782592	0.84367		200.984	0.002684	0.006867	0.019918	0.020266	0.044063	0.043427	0.091784	0.088573	0.154769	0.148135	0.245662	0.227514	0.413348	0.383577	0.519672	0.500701		200.982	-0.01144	2.66e-33	-0.01227	9.76e-20	-0.01011	0.000419	-0.00084	0.00333	0.00504	0.010492	0.016104
		201.184	0.024581	0.025209	0.075635	0.071928	0.118145	0.112834	0.218469	0.205007	0.369999	0.343565	0.494547	0.466052	0.656139	0.662873	0.784166	0.846284		201.184	0.002498	0.006932	0.020307	0.020454	0.044588	0.043814	0.092417	0.089319	0.156289	0.149304	0.247306	0.229178	0.414876	0.385972	0.521221	0.503372		201.182	-0.01141	2.66e-33	-0.0122	9.85e-20	-0.00986	0.000423	-0.00133	0.003361	0.005104	0.010591	0.016605
		201.384	0.025084	0.02544	0.076283	0.072539	0.118726	0.113778	0.219796	0.206548	0.371743	0.345845	0.496199	0.468743	0.657743	0.665775	0.785541	0.848851		201.384	0.002129	0.006997	0.020903	0.020641	0.045347	0.044202	0.093114	0.090063	0.157739	0.150469	0.248933	0.230834	0.416427	0.388349	0.523066	0.506016		201.382	-0.01115	2.66e-33	-0.01185	9.94e-20	-0.00984	0.000427	-0.00085	0.003393	0.005656	0.01069	0.017281
		201.584	0.025606	0.025671	0.076775	0.073149	0.119965	0.114721	0.220894	0.208083	0.373474	0.348111	0.498244	0.471411	0.659305	0.66864	0.78697	0.851371		201.584	0.00186	0.007062	0.020559	0.020829	0.045954	0.044588	0.09384	0.090806	0.158928	0.15163	0.250305	0.232482	0.418233	0.390709	0.52467	0.508634		201.582	-0.01104	2.66e-33	-0.01181	1e-19	-0.01014	0.000431	-0.00055	0.003424	0.005917	0.010788	0.017543
		201.784	0.025791	0.025901	0.077342	0.073759	0.12097	0.115661	0.222432	0.209611	0.374908	0.350363	0.500075	0.474056	0.660968	0.671468	0.788279	0.853845		201.784	0.002277	0.007128	0.020821	0.021016	0.04642	0.044975	0.094709	0.091547	0.16037	0.152786	0.251973	0.234123	0.419972	0.393051	0.526722	0.511226		201.782	-0.01106	2.66e-33	-0.01187	1.01e-19	-0.00995	0.000435	-0.00076	0.003456	0.006256	0.010887	0.01778
		201.984	0.026259	0.026132	0.077738	0.074367	0.121779	0.1166	0.223957	0.211133	0.376556	0.352601	0.501862	0.476678	0.66226	0.674259	0.789455	0.856274		201.984	0.002757	0.007193	0.020879	0.021204	0.047038	0.04536	0.095386	0.092287	0.161828	0.153939	0.253617	0.235755	0.421276	0.395376	0.527947	0.513791		201.982	-0.01077	2.66e-33	-0.01181	1.02e-19	-0.00992	0.000439	-0.0007	0.003487	0.006775	0.010985	0.018016
		202.184	0.02643	0.026363	0.078524	0.074973	0.122618	0.117536	0.225159	0.212648	0.378286	0.354825	0.504088	0.479278	0.663908	0.677015	0.791076	0.858659		202.184	0.002824	0.007258	0.021514	0.021391	0.047461	0.045746	0.095953	0.093024	0.162919	0.155088	0.255286	0.23738	0.422777	0.397683	0.529881	0.516331		202.182	-0.01091	2.66e-33	-0.01205	1.03e-19	-0.00948	0.000443	-0.00128	0.003518	0.007053	0.011084	0.018251
		202.384	0.026762	0.026593	0.078972	0.075579	0.123223	0.118471	0.226422	0.214158	0.380156	0.357035	0.505496	0.481857	0.664983	0.679736	0.792135	0.861		202.384	0.002663	0.007323	0.021839	0.021578	0.047747	0.046131	0.096631	0.09376	0.164178	0.156233	0.256618	0.238997	0.424223	0.399973	0.531386	0.518845		202.382	-0.01092	2.66e-33	-0.01225	1.04e-19	-0.00934	0.000447	-0.00181	0.00355	0.007338	0.011182	0.018405
		202.584	0.02685	0.026823	0.079302	0.076184	0.123854	0.119403	0.227759	0.215661	0.381966	0.359231	0.506874	0.484413	0.666457	0.682422	0.793776	0.863299		202.584	0.003171	0.007389	0.022367	0.021765	0.048429	0.046515	0.09715	0.094495	0.164976	0.157374	0.257848	0.240606	0.425441	0.402246	0.532953	0.521335		202.582	-0.01103	2.66e-33	-0.01235	1.05e-19	-0.00908	0.000451	-0.00195	0.003581	0.007703	0.011281	0.018654
		202.784	0.026983	0.027053	0.079867	0.076787	0.124503	0.120333	0.229219	0.217158	0.383755	0.361414	0.508597	0.486947	0.667552	0.685073	0.795307	0.865556		202.784	0.003179	0.007454	0.02266	0.021952	0.048722	0.046899	0.097604	0.095228	0.16628	0.158511	0.259651	0.242208	0.427538	0.404502	0.534251	0.523799		202.782	-0.01154	2.66e-33	-0.01239	1.06e-19	-0.00892	0.000455	-0.00163	0.003613	0.007418	0.011379	0.018564
		202.984	0.027126	0.027283	0.080387	0.077389	0.1257	0.121261	0.230783	0.218649	0.385502	0.363583	0.509748	0.48946	0.669081	0.68769	0.796554	0.867772		202.984	0.003193	0.007519	0.02255	0.022139	0.048986	0.047282	0.098152	0.095959	0.167037	0.159644	0.260843	0.243802	0.429051	0.406741	0.535623	0.526239		202.982	-0.01163	2.66e-33	-0.01265	1.07e-19	-0.00866	0.000458	-0.0018	0.003644	0.007196	0.011478	0.018563
		203.184	0.027536	0.027513	0.08092	0.07799	0.126678	0.122188	0.232479	0.220134	0.387509	0.365739	0.510751	0.491952	0.670211	0.690274	0.797423	0.869948		203.184	0.003797	0.007584	0.022797	0.022325	0.049519	0.047665	0.099078	0.096688	0.168169	0.160773	0.262318	0.245388	0.430321	0.408964	0.537082	0.528654		203.182	-0.01165	2.66e-33	-0.01285	1.08e-19	-0.00851	0.000462	-0.0019	0.003675	0.007004	0.011576	0.018652
		203.384	0.027734	0.027743	0.08141	0.07859	0.127674	0.123112	0.233621	0.221613	0.389284	0.367881	0.512196	0.494422	0.67176	0.692824	0.798642	0.872084		203.384	0.003972	0.00765	0.022921	0.022512	0.0498	0.048048	0.09967	0.097416	0.169064	0.161898	0.263674	0.246967	0.431789	0.41117	0.537993	0.531045		203.382	-0.01172	2.66e-33	-0.01303	1.09e-19	-0.00826	0.000466	-0.00204	0.003707	0.006964	0.011674	0.018974
		203.584	0.028029	0.027973	0.081786	0.079189	0.128416	0.124034	0.235024	0.223085	0.391017	0.37001	0.513487	0.496871	0.673336	0.695342	0.799682	0.874181		203.584	0.004072	0.007715	0.022546	0.022699	0.049822	0.04843	0.100515	0.098142	0.169999	0.16302	0.265072	0.248538	0.433302	0.413359	0.539487	0.533412		203.582	-0.01177	2.66e-33	-0.01329	1.1e-19	-0.00826	0.00047	-0.00206	0.003738	0.007495	0.011773	0.019249
		203.784	0.027901	0.028202	0.08241	0.079786	0.12933	0.124954	0.23628	0.224552	0.393102	0.372126	0.51506	0.4993	0.674885	0.697827	0.80094	0.876241		203.784	0.004336	0.00778	0.023217	0.022885	0.050112	0.048812	0.101506	0.098866	0.170752	0.164137	0.266367	0.250102	0.434654	0.415533	0.541285	0.535755		203.782	-0.01175	2.66e-33	-0.01336	1.11e-19	-0.00781	0.000474	-0.00212	0.00377	0.00737	0.011871	0.019577
		203.984	0.028304	0.028432	0.082788	0.080383	0.130077	0.125872	0.237246	0.226013	0.39487	0.374229	0.516141	0.501708	0.676106	0.700281	0.801998	0.878262		203.984	0.004249	0.007845	0.02331	0.023071	0.050395	0.049193	0.101922	0.099589	0.17174	0.165251	0.267412	0.251658	0.436038	0.41769	0.542495	0.538075		203.982	-0.01192	2.66e-33	-0.01332	1.12e-19	-0.00759	0.000478	-0.0021	0.003801	0.007556	0.011969	0.020061
		204.184	0.028597	0.028661	0.083248	0.080978	0.130779	0.126788	0.238686	0.227468	0.396986	0.376318	0.517905	0.504095	0.676992	0.702703	0.803527	0.880247		204.184	0.004585	0.007911	0.02345	0.023258	0.05059	0.049574	0.102622	0.10031	0.172746	0.166361	0.268075	0.253207	0.43777	0.419831	0.543819	0.540372		204.182	-0.01238	2.66e-33	-0.01335	1.12e-19	-0.00746	0.000482	-0.00184	0.003832	0.007669	0.012068	0.020229
		204.384	0.028731	0.02889	0.083687	0.081572	0.131513	0.127702	0.240211	0.228916	0.398862	0.378395	0.519695	0.506462	0.678313	0.705094	0.80458	0.882196		204.384	0.004925	0.007976	0.023726	0.023444	0.050666	0.049954	0.103657	0.10103	0.17397	0.167467	0.269541	0.254749	0.439206	0.421956	0.545195	0.542646		204.382	-0.01228	2.66e-33	-0.01315	1.13e-19	-0.00729	0.000486	-0.00169	0.003864	0.007536	0.012166	0.020337
		204.584	0.029348	0.029119	0.084526	0.082166	0.131731	0.128614	0.241446	0.230359	0.400293	0.380458	0.521174	0.508809	0.679414	0.707454	0.80564	0.88411		204.584	0.004743	0.008041	0.023561	0.02363	0.051033	0.050334	0.104122	0.101748	0.174854	0.168569	0.270477	0.256283	0.440664	0.424065	0.546752	0.544897		204.582	-0.01206	2.66e-33	-0.01351	1.14e-19	-0.00779	0.00049	-0.00168	0.003895	0.007287	0.012264	0.020365
		204.784	0.029327	0.029348	0.085	0.082757	0.132205	0.129524	0.24266	0.231796	0.401782	0.382509	0.522612	0.511136	0.680806	0.709784	0.807116	0.885988		204.784	0.004623	0.008106	0.02339	0.023816	0.051922	0.050713	0.104951	0.102464	0.176194	0.169668	0.271804	0.25781	0.442004	0.426158	0.548284	0.547125		204.782	-0.01218	2.66e-33	-0.01329	1.15e-19	-0.00766	0.000494	-0.00077	0.003926	0.007546	0.012362	0.020293
		204.984	0.029348	0.029577	0.085536	0.083348	0.13262	0.130433	0.243989	0.233227	0.403348	0.384547	0.524031	0.513443	0.681576	0.712084	0.808491	0.887833		204.984	0.004163	0.008171	0.023696	0.024002	0.05287	0.051092	0.1052	0.103178	0.177301	0.170762	0.272872	0.259329	0.443612	0.428236	0.549166	0.549331		204.982	-0.01224	2.66e-33	-0.01325	1.16e-19	-0.00758	0.000498	-0.00054	0.003958	0.007887	0.01246	0.020325
		205.184	0.029448	0.029805	0.085997	0.083938	0.133323	0.131339	0.2448	0.234652	0.404958	0.386572	0.525796	0.51573	0.682898	0.714355	0.810005	0.889644		205.184	0.004239	0.008237	0.024062	0.024187	0.05357	0.05147	0.105949	0.103891	0.17825	0.171853	0.274357	0.260842	0.44489	0.430299	0.550813	0.551515		205.182	-0.01187	2.66e-33	-0.01347	1.17e-19	-0.00756	0.000502	-0.00036	0.003989	0.007878	0.012559	0.020449
		205.384	0.030144	0.030034	0.086677	0.084526	0.134282	0.132243	0.246145	0.236072	0.406749	0.388585	0.527981	0.517998	0.68417	0.716596	0.811143	0.891422		205.384	0.004113	0.008302	0.024298	0.024373	0.053807	0.051848	0.106292	0.104603	0.179337	0.17294	0.275618	0.262347	0.446329	0.432346	0.552207	0.553677		205.382	-0.01161	2.66e-33	-0.01318	1.18e-19	-0.00783	0.000506	0.000839	0.00402	0.008599	0.012657	0.020726
		205.584	0.030544	0.030262	0.086773	0.085114	0.135327	0.133145	0.247163	0.237485	0.408314	0.390586	0.529882	0.520247	0.685641	0.718809	0.812328	0.893168		205.584	0.004344	0.008367	0.024357	0.024559	0.054216	0.052226	0.106698	0.105313	0.17991	0.174024	0.276902	0.263844	0.44805	0.434377	0.552887	0.555817		205.582	-0.01153	2.66e-33	-0.01318	1.19e-19	-0.00786	0.00051	0.000807	0.004052	0.009048	0.012755	0.020623
		205.784	0.030659	0.030491	0.087192	0.0857	0.136172	0.134045	0.248561	0.238893	0.40961	0.392573	0.531527	0.522477	0.686717	0.720993	0.813354	0.894881		205.784	0.004774	0.008432	0.024704	0.024744	0.054604	0.052603	0.106743	0.106021	0.181051	0.175104	0.27833	0.265335	0.449432	0.436394	0.553989	0.557936		205.782	-0.01122	2.66e-33	-0.01338	1.2e-19	-0.0081	0.000513	0.000646	0.004083	0.009178	0.012853	0.021031
		205.984	0.03082	0.030719	0.087816	0.086285	0.136794	0.134943	0.249944	0.240295	0.411541	0.394549	0.533066	0.524687	0.687786	0.72315	0.81409	0.896564		205.984	0.004624	0.008497	0.024915	0.024929	0.055049	0.052979	0.107106	0.106727	0.181809	0.17618	0.279689	0.266819	0.451087	0.438395	0.554918	0.560034		205.982	-0.01087	2.66e-33	-0.01311	1.21e-19	-0.00831	0.000517	0.000866	0.004114	0.009295	0.012951	0.021129
		206.184	0.030898	0.030947	0.088373	0.086869	0.137499	0.13584	0.25126	0.241691	0.413106	0.396512	0.534649	0.526879	0.689456	0.725278	0.815354	0.898216		206.184	0.004349	0.008563	0.025358	0.025115	0.055315	0.053356	0.107522	0.107432	0.183116	0.177252	0.280956	0.268295	0.452903	0.440382	0.556481	0.562111		206.182	-0.01115	2.66e-33	-0.01313	1.22e-19	-0.00792	0.000521	0.000551	0.004146	0.00971	0.013049	0.021378
		206.384	0.031288	0.031175	0.089279	0.087452	0.138348	0.136734	0.253131	0.243082	0.41476	0.398463	0.535535	0.529052	0.690969	0.72738	0.816301	0.899838		206.384	0.004454	0.008628	0.025788	0.0253	0.05531	0.053731	0.108062	0.108136	0.184326	0.17832	0.282542	0.269765	0.454527	0.442354	0.557333	0.564167		206.382	-0.01105	2.66e-33	-0.01348	1.23e-19	-0.0079	0.000525	0.000618	0.004177	0.009722	0.013147	0.021719
		206.584	0.031577	0.031403	0.089684	0.088034	0.13941	0.137626	0.254265	0.244467	0.416515	0.400402	0.537342	0.531207	0.692289	0.729454	0.817738	0.901431		206.584	0.004409	0.008693	0.026029	0.025485	0.055716	0.054107	0.108318	0.108837	0.184987	0.179385	0.283783	0.271227	0.45574	0.444311	0.558448	0.566202		206.582	-0.01134	2.66e-33	-0.0133	1.24e-19	-0.00834	0.000529	0.000423	0.004208	0.00979	0.013245	0.021998
		206.784	0.032098	0.03163	0.090483	0.088615	0.140484	0.138517	0.255586	0.245846	0.418018	0.402329	0.538717	0.533343	0.693468	0.731502	0.818628	0.902995		206.784	0.004695	0.008758	0.026299	0.02567	0.055997	0.054481	0.109456	0.109538	0.186455	0.180447	0.285321	0.272683	0.457325	0.446254	0.559619	0.568217		206.782	-0.01133	2.66e-33	-0.01344	1.25e-19	-0.00841	0.000533	0.000472	0.00424	0.009341	0.013343	0.022065
		206.984	0.032612	0.031858	0.090915	0.089194	0.141613	0.139405	0.256723	0.247219	0.419483	0.404244	0.540083	0.535462	0.694772	0.733523	0.819432	0.90453		206.984	0.004972	0.008823	0.026504	0.025855	0.056438	0.054856	0.110364	0.110236	0.187212	0.181504	0.286669	0.274131	0.458396	0.448182	0.56071	0.570212		206.982	-0.01121	2.66e-33	-0.01329	1.25e-19	-0.00856	0.000537	-0.00023	0.004271	0.009517	0.013441	0.022403
		207.184	0.032956	0.032085	0.091593	0.089773	0.14263	0.140292	0.257765	0.248587	0.420761	0.406147	0.541559	0.537562	0.696171	0.735519	0.820481	0.906037		207.184	0.00501	0.008888	0.026973	0.026039	0.056431	0.05523	0.111484	0.110933	0.188223	0.182558	0.288299	0.275573	0.459758	0.450095	0.561744	0.572187		207.182	-0.01116	2.66e-33	-0.01347	1.26e-19	-0.00912	0.000541	-0.00033	0.004302	0.009821	0.013539	0.022573
		207.384	0.03349	0.032312	0.09239	0.09035	0.143458	0.141176	0.258901	0.249949	0.422052	0.408038	0.543238	0.539644	0.697689	0.737489	0.821565	0.907517		207.384	0.00496	0.008954	0.027095	0.026224	0.056316	0.055603	0.112597	0.111629	0.189133	0.183608	0.289917	0.277008	0.461545	0.451995	0.562857	0.574142		207.382	-0.01103	2.66e-33	-0.01336	1.27e-19	-0.009	0.000545	-0.0002	0.004333	0.010151	0.013637	0.02266
		207.584	0.034076	0.03254	0.093003	0.090927	0.14456	0.142059	0.260072	0.251306	0.423304	0.409917	0.544559	0.541709	0.699173	0.739434	0.822405	0.90897		207.584	0.004909	0.009019	0.027703	0.026409	0.056285	0.055976	0.1134	0.112322	0.190219	0.184655	0.291054	0.278436	0.462966	0.45388	0.564689	0.576077		207.582	-0.01111	2.66e-33	-0.0131	1.28e-19	-0.0088	0.000549	-0.00062	0.004365	0.010273	0.013734	0.022795
		207.784	0.034152	0.032767	0.093317	0.091502	0.14559	0.142939	0.261503	0.252657	0.424891	0.411785	0.545876	0.543756	0.700221	0.741353	0.823526	0.910397		207.784	0.005037	0.009084	0.028213	0.026593	0.056674	0.056348	0.114351	0.113015	0.191008	0.185698	0.292052	0.279857	0.463948	0.455751	0.565828	0.577993		207.782	-0.01138	2.66e-33	-0.013	1.29e-19	-0.00882	0.000553	-0.0008	0.004396	0.010146	0.013832	0.023298
		207.984	0.034622	0.032994	0.093845	0.092076	0.146718	0.143818	0.26264	0.254003	0.426381	0.413641	0.546948	0.545785	0.701523	0.743248	0.82461	0.911797		207.984	0.004953	0.009149	0.028023	0.026778	0.056821	0.056721	0.115359	0.113705	0.191906	0.186738	0.292997	0.281271	0.465481	0.457608	0.566781	0.57989		207.982	-0.0118	2.66e-33	-0.01312	1.3e-19	-0.00908	0.000556	-0.00077	0.004427	0.010205	0.01393	0.02338
		208.184	0.03487	0.03322	0.094148	0.092649	0.147529	0.144695	0.263806	0.255343	0.428095	0.415486	0.548545	0.547798	0.702533	0.745119	0.825963	0.913172		208.184	0.005234	0.009214	0.027903	0.026962	0.05739	0.057092	0.116143	0.114394	0.19269	0.187774	0.293924	0.282679	0.466868	0.459452	0.568101	0.581768		208.182	-0.012	2.66e-33	-0.01311	1.31e-19	-0.00857	0.00056	-0.00075	0.004459	0.009998	0.014028	0.023417
		208.384	0.034936	0.033447	0.094489	0.093221	0.14823	0.14557	0.264823	0.256678	0.429435	0.417319	0.549877	0.549793	0.703972	0.746966	0.826914	0.914523		208.384	0.005267	0.009279	0.027591	0.027146	0.05812	0.057463	0.117259	0.115082	0.193359	0.188806	0.295207	0.28408	0.467927	0.461282	0.56965	0.583627		208.382	-0.01166	2.66e-33	-0.01286	1.32e-19	-0.0083	0.000564	-0.00063	0.00449	0.009848	0.014126	0.023321
		208.584	0.035307	0.033674	0.095298	0.093791	0.148657	0.146443	0.2658	0.258007	0.430479	0.41914	0.551371	0.551771	0.704946	0.748789	0.828219	0.915848		208.584	0.005023	0.009345	0.027305	0.02733	0.058842	0.057834	0.117954	0.115768	0.194136	0.189835	0.296057	0.285474	0.469226	0.463098	0.570927	0.585468		208.582	-0.01168	2.66e-33	-0.01303	1.33e-19	-0.00829	0.000568	-0.00038	0.004521	0.009547	0.014223	0.023387
		208.784	0.03501	0.0339	0.095775	0.094361	0.149447	0.147314	0.266814	0.259331	0.431835	0.420951	0.552974	0.553732	0.705914	0.750589	0.829528	0.91715		208.784	0.004903	0.00941	0.027118	0.027514	0.059688	0.058204	0.118648	0.116452	0.195472	0.19086	0.297292	0.286862	0.470402	0.4649	0.572565	0.58729		208.782	-0.01201	2.66e-33	-0.01278	1.34e-19	-0.0082	0.000572	7.64e-05	0.004552	0.009741	0.014321	0.023403
		208.984	0.035452	0.034126	0.096055	0.09493	0.15	0.148183	0.268241	0.260649	0.433256	0.42275	0.554953	0.555677	0.706676	0.752365	0.8313	0.918427		208.984	0.005006	0.009475	0.027157	0.027698	0.060099	0.058574	0.119211	0.117135	0.196127	0.191882	0.29842	0.288242	0.471535	0.466689	0.573782	0.589094		208.982	-0.01196	2.66e-33	-0.01274	1.35e-19	-0.0085	0.000576	-0.00031	0.004584	0.009917	0.014419	0.023299
		209.184	0.03543	0.034353	0.096256	0.095497	0.150843	0.149051	0.269558	0.261962	0.43487	0.424538	0.556497	0.557605	0.707571	0.754119	0.832253	0.919682		209.184	0.005071	0.00954	0.027256	0.027882	0.060475	0.058944	0.119999	0.117817	0.196598	0.1929	0.299854	0.289617	0.472534	0.468465	0.57492	0.590879		209.182	-0.01163	2.66e-33	-0.01328	1.36e-19	-0.00819	0.00058	-0.00011	0.004615	0.010097	0.014516	0.023454
		209.384	0.035551	0.034579	0.096455	0.096064	0.151464	0.149916	0.271184	0.263269	0.436383	0.426315	0.557561	0.559517	0.708244	0.75585	0.833094	0.920914		209.384	0.005223	0.009605	0.027308	0.028066	0.060654	0.059313	0.120314	0.118497	0.197653	0.193915	0.301055	0.290985	0.474208	0.470228	0.575796	0.592647		209.382	-0.0119	2.66e-33	-0.01276	1.37e-19	-0.00788	0.000584	0.000336	0.004646	0.010803	0.014614	0.024256
		209.584	0.035506	0.034805	0.096721	0.096629	0.15224	0.150779	0.272034	0.264572	0.437509	0.42808	0.558526	0.561412	0.709092	0.75756	0.833845	0.922123		209.584	0.005384	0.00967	0.027449	0.028249	0.061042	0.059681	0.120952	0.119175	0.198341	0.194926	0.302096	0.292346	0.475963	0.471977	0.576518	0.594397		209.582	-0.01176	2.66e-33	-0.01265	1.38e-19	-0.00743	0.000588		0.004677	0.010917	0.014712	0.024664
		209.784	0.035892	0.035031	0.097387	0.097193	0.153039	0.151641	0.273592	0.265868	0.438997	0.429835	0.559306	0.563292	0.710189	0.759247	0.834782	0.923311		209.784	0.005473	0.009735	0.027558	0.028433	0.061288	0.060049	0.121005	0.119852	0.199474	0.195934	0.30277	0.293701	0.477553	0.473713	0.577572	0.59613		209.782	-0.01159	2.66e-33	-0.01321	1.38e-19	-0.00718	0.000592	4.14e-05	0.004708	0.01055	0.014809	0.025165
		209.984	0.036004	0.035256	0.097926	0.097757	0.153688	0.152501	0.274955	0.26716	0.440504	0.431579	0.560267	0.565155	0.711529	0.760912	0.835561	0.924476		209.984	0.005746	0.009801	0.027757	0.028616	0.062092	0.060417	0.121619	0.120527	0.200475	0.196938	0.303861	0.295049	0.47891	0.475437	0.57876	0.597845		209.982	-0.01137	2.66e-33	-0.01305	1.39e-19	-0.00663	0.000596	0.000232	0.00474	0.010426	0.014907	0.025544
		210.184	0.036215	0.035482	0.098275	0.098319	0.154385	0.153359	0.276387	0.268446	0.441781	0.433312	0.561193	0.567003	0.71312	0.762556	0.836356	0.925621		210.184	0.005804	0.009866	0.028372	0.0288	0.062381	0.060784	0.121871	0.1212	0.201844	0.197939	0.304869	0.296391	0.48053	0.477147	0.579849	0.599543		210.182	-0.01157	2.66e-33	-0.01332	1.4e-19	-0.00609	0.000599	0.000355	0.004771	0.010883	0.015004	0.026043
		210.384	0.036682	0.035707	0.099133	0.09888	0.155297	0.154214	0.278044	0.269727	0.442987	0.435034	0.562143	0.568835	0.714401	0.764179	0.837615	0.926745		210.384	0.005785	0.009931	0.028573	0.028983	0.062608	0.061151	0.122365	0.121872	0.202772	0.198936	0.306211	0.297726	0.481704	0.478845	0.580696	0.601224		210.382	-0.0117	2.66e-33	-0.01358	1.41e-19	-0.00615	0.000603	0.000357	0.004802	0.01101	0.015102	0.026637
		210.584	0.037039	0.035933	0.099381	0.09944	0.155985	0.155069	0.27892	0.271003	0.444162	0.436746	0.563872	0.570651	0.715035	0.765782	0.838319	0.927848		210.584	0.00584	0.009996	0.029171	0.029166	0.063102	0.061517	0.122857	0.122543	0.203679	0.19993	0.307276	0.299055	0.482556	0.48053	0.581667	0.602888		210.582	-0.01197	2.66e-33	-0.01328	1.42e-19	-0.00651	0.000607	0.000396	0.004833	0.011049	0.015199	0.026944
		210.784	0.037284	0.036158	0.100348	0.099999	0.156291	0.155921	0.280085	0.272274	0.445374	0.438447	0.564957	0.572452	0.716043	0.767363	0.838823	0.928931		210.784	0.006437	0.010061	0.029431	0.029349	0.063306	0.061883	0.123646	0.123212	0.205053	0.200921	0.30837	0.300378	0.48355	0.482203	0.582402	0.604536		210.782	-0.01223	2.66e-33	-0.01368	1.43e-19	-0.00675	0.000611	0.000661	0.004865	0.011201	0.015297	0.027239
		210.984	0.037488	0.036383	0.100644	0.100556	0.156747	0.156771	0.28139	0.273539	0.446534	0.440137	0.566342	0.574237	0.717019	0.768925	0.839825	0.929995		210.984	0.006506	0.010126	0.029893	0.029532	0.063485	0.062248	0.124292	0.12388	0.20602	0.201908	0.309574	0.301694	0.484487	0.483863	0.583399	0.606167		210.982	-0.01192	2.66e-33	-0.01383	1.44e-19	-0.00708	0.000615	0.000763	0.004896	0.011736	0.015394	0.027236
		211.184	0.037609	0.036608	0.101935	0.101113	0.157616	0.15762	0.282456	0.274799	0.447275	0.441817	0.567631	0.576007	0.718421	0.770466	0.840666	0.931039		211.184	0.006452	0.010191	0.030139	0.029715	0.063605	0.062613	0.124858	0.124546	0.207092	0.202892	0.31066	0.303005	0.485643	0.485511	0.584513	0.607782		211.182	-0.01187	2.66e-33	-0.01432	1.45e-19	-0.00759	0.000619	0.000944	0.004927	0.011996	0.015492	0.026821
		211.384	0.037933	0.036833	0.102932	0.101669	0.158805	0.158466	0.283959	0.276054	0.448467	0.443486	0.568794	0.577762	0.719107	0.771988	0.841394	0.932064		211.384	0.006976	0.010256	0.030361	0.029898	0.063543	0.062978	0.125655	0.12521	0.208273	0.203872	0.311765	0.304308	0.486736	0.487146	0.585594	0.60938		211.382	-0.01152	2.66e-33	-0.01376	1.46e-19	-0.00782	0.000623	0.001168	0.004958	0.011721	0.015589	0.026662
		211.584	0.037808	0.037058	0.10297	0.102224	0.160029	0.159311	0.284816	0.277304	0.449606	0.445145	0.569536	0.579503	0.719999	0.77349	0.84232	0.933071		211.584	0.007118	0.010322	0.030692	0.03008	0.06373	0.063342	0.126396	0.125873	0.209324	0.204849	0.312522	0.305606	0.487693	0.488769	0.58703	0.610963		211.582	-0.01138	2.66e-33	-0.01386	1.47e-19	-0.0082	0.000627	0.000686	0.004989	0.011475	0.015686	0.026641
		211.784	0.037801	0.037282	0.10313	0.102777	0.161236	0.160154	0.285851	0.278549	0.450905	0.446794	0.570882	0.581228	0.720824	0.774972	0.843074	0.934059		211.784	0.007203	0.010387	0.030769	0.030263	0.06401	0.063705	0.12745	0.126535	0.210103	0.205822	0.313404	0.306898	0.488434	0.49038	0.587642	0.61253		211.782	-0.01137	2.66e-33	-0.01347	1.48e-19	-0.00847	0.000631	0.000455	0.00502	0.011328	0.015784	0.026812
		211.984	0.03795	0.037507	0.103839	0.10333	0.162663	0.160995	0.286495	0.279788	0.452381	0.448433	0.572096	0.582939	0.721949	0.776436	0.843796	0.935029		211.984	0.00703	0.010452	0.030884	0.030445	0.064437	0.064068	0.128377	0.127195	0.211034	0.206793	0.314456	0.308183	0.489494	0.49198	0.588868	0.614081		211.982	-0.0113	2.66e-33	-0.01346	1.49e-19	-0.00861	0.000634	0.000398	0.005052	0.01086	0.015881	0.026692
		212.184	0.038412	0.037731	0.104067	0.103881	0.16348	0.161834	0.287582	0.281023	0.453787	0.450061	0.573207	0.584635	0.722441	0.777881	0.845001	0.935982		212.184	0.00716	0.010517	0.030912	0.030628	0.064947	0.064431	0.129347	0.127853	0.211944	0.20776	0.315699	0.309462	0.490144	0.493567	0.590163	0.615616		212.182	-0.0109	2.66e-33	-0.01317	1.5e-19	-0.00852	0.000638	0.00042	0.005083	0.010708	0.015978	0.02651
		212.384	0.038314	0.037955	0.104729	0.104432	0.16412	0.162672	0.288274	0.282252	0.454975	0.451679	0.574129	0.586317	0.723608	0.779308	0.846066	0.936917		212.384	0.006937	0.010582	0.031027	0.03081	0.065438	0.064794	0.1304	0.128511	0.212532	0.208723	0.316946	0.310735	0.491061	0.495142	0.591786	0.617136		212.382	-0.01075	2.66e-33	-0.01297	1.51e-19	-0.00877	0.000642	0.000252	0.005114	0.010786	0.016076	0.026355
		212.584	0.038387	0.038179	0.105215	0.104981	0.164748	0.163507	0.289824	0.283477	0.456333	0.453287	0.57534	0.587984	0.724474	0.780716	0.847233	0.937836		212.584	0.006776	0.010647	0.031487	0.030992	0.065609	0.065155	0.130865	0.129166	0.213499	0.209683	0.318169	0.312002	0.492305	0.496706	0.592923	0.618641		212.582	-0.01093	2.66e-33	-0.01278	1.51e-19	-0.00939	0.000646	-0.00018	0.005145	0.010661	0.016173	0.026312
		212.784	0.038477	0.038403	0.105903	0.105529	0.165533	0.164341	0.29098	0.284696	0.457695	0.454885	0.57657	0.589638	0.725538	0.782106	0.848001	0.938737		212.784	0.007158	0.010712	0.031821	0.031174	0.065781	0.065517	0.131704	0.12982	0.214548	0.21064	0.319568	0.313263	0.493536	0.498258	0.594134	0.620131		212.782	-0.01083	2.66e-33	-0.01284	1.52e-19	-0.01006	0.00065	-0.00059	0.005176	0.010913	0.01627	0.026598
		212.984	0.038854	0.038627	0.106115	0.106076	0.166517	0.165173	0.292187	0.285911	0.459287	0.456474	0.577675	0.591277	0.726164	0.783478	0.849009	0.939623		212.984	0.007326	0.010777	0.032673	0.031356	0.065773	0.065878	0.132343	0.130473	0.215067	0.211594	0.320779	0.314518	0.494793	0.499798	0.594699	0.621606		212.982	-0.01081	2.66e-33	-0.01279	1.53e-19	-0.00998	0.000654	-0.00142	0.005207	0.011033	0.016367	0.026562
		213.184	0.038891	0.038851	0.106285	0.106623	0.167485	0.166003	0.293362	0.28712	0.460463	0.458052	0.578405	0.592902	0.726751	0.784833	0.849476	0.940492		213.184	0.007354	0.010842	0.032825	0.031538	0.065759	0.066238	0.132908	0.131124	0.215706	0.212544	0.321784	0.315767	0.495927	0.501327	0.595661	0.623066		213.182	-0.01081	2.66e-33	-0.01266	1.54e-19	-0.0099	0.000658	-0.00176	0.005239	0.011562	0.016465	0.027325
		213.384	0.038977	0.039075	0.107058	0.107168	0.168067	0.166831	0.2944	0.288325	0.461743	0.45962	0.579015	0.594514	0.72814	0.78617	0.850165	0.941345		213.384	0.007821	0.010908	0.032858	0.03172	0.066185	0.066599	0.133129	0.131773	0.216718	0.213492	0.322793	0.31701	0.497522	0.502845	0.596817	0.624511		213.382	-0.01096	2.66e-33	-0.01218	1.55e-19	-0.00996	0.000662	-0.00184	0.00527	0.011756	0.016562	0.027792
		213.584	0.039436	0.039298	0.107831	0.107712	0.169449	0.167658	0.295131	0.289524	0.463176	0.461179	0.579986	0.596111	0.729435	0.78749	0.850787	0.942183		213.584	0.007742	0.010973	0.032812	0.031902	0.066391	0.066958	0.133541	0.132422	0.217175	0.214435	0.323714	0.318247	0.498626	0.504351	0.597731	0.625942		213.582	-0.01102	2.66e-33	-0.01242	1.56e-19	-0.01006	0.000666	-0.00203	0.005301	0.011733	0.016659	0.027975
		213.784	0.039615	0.039522	0.108389	0.108255	0.170082	0.168483	0.296211	0.290719	0.464197	0.462728	0.581258	0.597696	0.730771	0.788793	0.851605	0.943005		213.784	0.0079	0.011038	0.032804	0.032083	0.066971	0.067318	0.133872	0.133068	0.217803	0.215376	0.324485	0.319478	0.499329	0.505846	0.59878	0.627359		213.782	-0.01124	2.66e-33	-0.0126	1.57e-19	-0.01005	0.000669	-0.00189	0.005332	0.011975	0.016756	0.028231
		213.984	0.039375	0.039745	0.10878	0.108797	0.170913	0.169305	0.297258	0.291909	0.46522	0.464268	0.582398	0.599266	0.732078	0.79008	0.852443	0.943813		213.984	0.00837	0.011103	0.03301	0.032265	0.067621	0.067676	0.134505	0.133713	0.218291	0.216313	0.325664	0.320704	0.499961	0.50733	0.59979	0.628761		213.982	-0.0112	2.66e-33	-0.01239	1.58e-19	-0.0098	0.000673	-0.00153	0.005363	0.012008	0.016853	0.029045
		214.184	0.039383	0.039968	0.109033	0.109338	0.17155	0.170126	0.298468	0.293094	0.46612	0.465798	0.583756	0.600824	0.733134	0.791349	0.853031	0.944606		214.184	0.008267	0.011168	0.033129	0.032446	0.067727	0.068035	0.134693	0.134357	0.218672	0.217247	0.326727	0.321923	0.501533	0.508803	0.600434	0.63015		214.182	-0.0117	2.66e-33	-0.01248	1.59e-19	-0.00964	0.000677	-0.00108	0.005394	0.012593	0.01695	0.029467
		214.384	0.039745	0.040191	0.109683	0.109878	0.172491	0.170946	0.299547	0.294274	0.467082	0.467318	0.584737	0.602368	0.73358	0.792603	0.85421	0.945384		214.384	0.008077	0.011233	0.032704	0.032627	0.068172	0.068393	0.134981	0.134999	0.219367	0.218178	0.327916	0.323137	0.502109	0.510265	0.601311	0.631524		214.382	-0.01223	2.66e-33	-0.01244	1.6e-19	-0.00964	0.000681	-0.00071	0.005425	0.012673	0.017047	0.030017
		214.584	0.039749	0.040414	0.109914	0.110417	0.173039	0.171763	0.300644	0.295449	0.468145	0.468829	0.585922	0.603899	0.734108	0.793841	0.854811	0.946149		214.584	0.008332	0.011298	0.03295	0.032809	0.068249	0.06875	0.135719	0.13564	0.220257	0.219106	0.328766	0.324344	0.503302	0.511716	0.602072	0.632885		214.582	-0.01214	2.66e-33	-0.01246	1.61e-19	-0.00978	0.000685	-0.00019	0.005456	0.01309	0.017144	0.030488
		214.784	0.040065	0.040637	0.110343	0.110955	0.173603	0.172579	0.301547	0.296619	0.469027	0.47033	0.58688	0.605416	0.734852	0.795062	0.855749	0.946899		214.784	0.008589	0.011363	0.032616	0.03299	0.06856	0.069107	0.136266	0.13628	0.221014	0.220031	0.329702	0.325547	0.504458	0.513156	0.602914	0.634232		214.782	-0.01255	2.66e-33	-0.0129	1.62e-19	-0.00955	0.000689	-0.00025	0.005487	0.013289	0.017241	0.030942
		214.984	0.04042	0.04086	0.110693	0.111492	0.174595	0.173393	0.302609	0.297785	0.469883	0.471822	0.588086	0.606921	0.735785	0.796268	0.856856	0.947636		214.984	0.008535	0.011428	0.032593	0.033171	0.068944	0.069464	0.137112	0.136918	0.222024	0.220952	0.330505	0.326743	0.505695	0.514585	0.603512	0.635566		214.982	-0.01197	2.66e-33	-0.01292	1.63e-19	-0.00945	0.000693		0.005519	0.013334	0.017338	0.030858
		215.184	0.040756	0.041082	0.111676	0.112028	0.17563	0.174205	0.303249	0.298946	0.47083	0.473305	0.589355	0.608414	0.736384	0.797459	0.857471	0.948359		215.184	0.00858	0.011493	0.032434	0.033352	0.069485	0.06982	0.137881	0.137554	0.222995	0.22187	0.331169	0.327933	0.506986	0.516004	0.603906	0.636886		215.182	-0.01198	2.66e-33	-0.01281	1.64e-19	-0.00919	0.000697	-0.00025	0.00555	0.013332	0.017435	0.031021
		215.384	0.041372	0.041305	0.111812	0.112563	0.176927	0.175015	0.303766	0.300102	0.471929	0.474779	0.590312	0.609893	0.736282	0.798634	0.858406	0.94907		215.384	0.008963	0.011558	0.032607	0.033533	0.069893	0.070176	0.139128	0.138189	0.223887	0.222785	0.33216	0.329118	0.508068	0.517412	0.604609	0.638193		215.382	-0.01178	2.66e-33	-0.01239	1.65e-19	-0.00912	0.0007	5.72e-05	0.005581	0.012851	0.017532	0.031607
		215.584	0.041666	0.041527	0.111905	0.113096	0.178053	0.175824	0.304323	0.301254	0.473104	0.476244	0.591378	0.61136	0.737206	0.799794	0.859394	0.949767		215.584	0.00877	0.011623	0.032573	0.033713	0.070289	0.070531	0.139732	0.138823	0.22434	0.223697	0.333264	0.330298	0.509161	0.51881	0.605442	0.639487		215.582	-0.01173	2.66e-33	-0.01268	1.65e-19	-0.00879	0.000704		0.005612	0.012719	0.017629	0.031925
		215.784	0.042161	0.041749	0.112491	0.113629	0.179049	0.176631	0.305184	0.3024	0.474476	0.477699	0.592678	0.612814	0.737986	0.80094	0.860061	0.950452		215.784	0.008705	0.011688	0.032674	0.033894	0.070917	0.070886	0.140643	0.139455	0.225088	0.224606	0.334123	0.331471	0.510049	0.520197	0.606224	0.640768		215.782	-0.01179	2.66e-33	-0.0123	1.66e-19	-0.0084	0.000708	5.21e-05	0.005643	0.012621	0.017726	0.032079
		215.984	0.04259	0.041971	0.113582	0.114161	0.180092	0.177436	0.305882	0.303542	0.475844	0.479145	0.593919	0.614256	0.738565	0.80207	0.86101	0.951124		215.984	0.008541	0.011754	0.03281	0.034075	0.071559	0.071241	0.141226	0.140086	0.225759	0.225511	0.335372	0.332639	0.511257	0.521574	0.607132	0.642036		215.982	-0.01182	2.66e-33	-0.01234	1.67e-19	-0.0087	0.000712	0.000718	0.005674	0.012598	0.017823	0.03198
		216.184	0.043128	0.042193	0.114094	0.114692	0.180541	0.178239	0.307177	0.304679	0.476728	0.480583	0.595131	0.615686	0.739172	0.803186	0.861824	0.951784		216.184	0.008359	0.011819	0.032945	0.034255	0.072066	0.071595	0.142178	0.140715	0.226486	0.226414	0.336148	0.333802	0.511834	0.522941	0.608374	0.643292		216.182	-0.01159	2.66e-33	-0.01256	1.68e-19	-0.0088	0.000716	0.000837	0.005705	0.012722	0.01792	0.032136
		216.384	0.043204	0.042415	0.114519	0.115222	0.180985	0.17904	0.308277	0.305812	0.477722	0.482011	0.596277	0.617104	0.740187	0.804288	0.862947	0.952432		216.384	0.008305	0.011884	0.03353	0.034436	0.072346	0.071949	0.142808	0.141343	0.227608	0.227313	0.337165	0.334959	0.51314	0.524297	0.60927	0.644535		216.382	-0.01153	2.66e-33	-0.01263	1.69e-19	-0.00894	0.00072	0.000791	0.005736	0.012817	0.018016	0.032506
		216.584	0.043503	0.042637	0.114756	0.11575	0.181769	0.17984	0.309521	0.30694	0.478775	0.483431	0.597538	0.618509	0.740998	0.805376	0.863363	0.953068		216.584	0.008525	0.011949	0.034219	0.034616	0.072709	0.072302	0.143387	0.141969	0.228706	0.228209	0.338284	0.33611	0.514386	0.525644	0.610123	0.645765		216.582	-0.01148	2.66e-33	-0.01292	1.7e-19	-0.00894	0.000724	0.000733	0.005767	0.012843	0.018113	0.032656
		216.784	0.043963	0.042858	0.115588	0.116278	0.182413	0.180638	0.310649	0.308064	0.47993	0.484842	0.598917	0.619903	0.741793	0.806449	0.864024	0.953693		216.784	0.008872	0.012014	0.034951	0.034796	0.07313	0.072655	0.144189	0.142594	0.229851	0.229103	0.339206	0.337256	0.515794	0.52698	0.610772	0.646983		216.782	-0.01109	2.66e-33	-0.01307	1.71e-19	-0.00879	0.000728	0.000711	0.005798	0.013386	0.01821	0.032708
		216.984	0.044387	0.04308	0.115856	0.116805	0.183234	0.181435	0.311563	0.309182	0.481001	0.486244	0.59969	0.621285	0.742637	0.807509	0.864837	0.954306		216.984	0.008759	0.012079	0.035433	0.034976	0.073205	0.073007	0.144312	0.143218	0.230949	0.229993	0.340343	0.338397	0.516554	0.528306	0.612157	0.648189		216.982	-0.01113	2.66e-33	-0.0132	1.72e-19	-0.00872	0.000731	0.000606	0.005829	0.013694	0.018307	0.032644
		217.184	0.044571	0.043301	0.116328	0.11733	0.183789	0.182229	0.312989	0.310297	0.482336	0.487637	0.600926	0.622655	0.74406	0.808555	0.865832	0.954908		217.184	0.00889	0.012144	0.035388	0.035156	0.0735	0.073359	0.144626	0.14384	0.232213	0.23088	0.341366	0.339532	0.517001	0.529623	0.613186	0.649383		217.182	-0.01139	2.66e-33	-0.01324	1.73e-19	-0.00886	0.000735	0.000707	0.00586	0.014273	0.018403	0.032893
		217.384	0.044682	0.043523	0.117239	0.117855	0.184454	0.183022	0.314338	0.311406	0.483604	0.489021	0.601737	0.624013	0.745368	0.809588	0.866186	0.955499		217.384	0.009097	0.012209	0.035867	0.035336	0.074106	0.073711	0.14519	0.144461	0.233361	0.231764	0.342485	0.340661	0.517873	0.530929	0.614411	0.650565		217.382	-0.01164	2.66e-33	-0.01312	1.74e-19	-0.00919	0.000739	0.001181	0.005891	0.014397	0.0185	0.032679
		217.584	0.04504	0.043744	0.117778	0.118379	0.18537	0.183813	0.315171	0.312511	0.484759	0.490397	0.602581	0.62536	0.746557	0.810608	0.866746	0.956079		217.584	0.009278	0.012274	0.036258	0.035516	0.074088	0.074062	0.145652	0.14508	0.234267	0.232645	0.343688	0.341786	0.51845	0.532226	0.615517	0.651735		217.582	-0.01173	2.66e-33	-0.01284	1.75e-19	-0.00938	0.000743	0.001961	0.005922	0.014883	0.018597	0.032824
		217.784	0.045044	0.043965	0.118354	0.118902	0.185939	0.184602	0.316022	0.313612	0.485395	0.491765	0.603671	0.626695	0.747598	0.811614	0.867462	0.956649		217.784	0.009392	0.012339	0.036272	0.035696	0.074673	0.074412	0.146379	0.145698	0.235217	0.233523	0.34463	0.342904	0.518859	0.533514	0.616468	0.652894		217.782	-0.01199	2.66e-33	-0.01285	1.76e-19	-0.00943	0.000747	0.002257	0.005953	0.015121	0.018693	0.033072
		217.984	0.045158	0.044186	0.118798	0.119423	0.186821	0.18539	0.3172	0.314708	0.486824	0.493124	0.604469	0.628019	0.748689	0.812608	0.868289	0.957209		217.984	0.009365	0.012404	0.036252	0.035875	0.074489	0.074763	0.146663	0.146315	0.236134	0.234398	0.345909	0.344018	0.519683	0.534791	0.617373	0.65404		217.982	-0.01202	2.66e-33	-0.01327	1.77e-19	-0.00929	0.000751	0.003077	0.005984	0.01559	0.01879	0.03322
		218.184	0.045241	0.044406	0.118898	0.119944	0.18791	0.186176	0.31818	0.3158	0.487668	0.494474	0.605212	0.629332	0.749316	0.813589	0.868671	0.957758		218.184	0.009065	0.012469	0.036116	0.036055	0.074569	0.075113	0.147013	0.14693	0.237071	0.235269	0.346956	0.345126	0.520343	0.536059	0.618248	0.655176		218.182	-0.01238	2.66e-33	-0.0133	1.78e-19	-0.00956	0.000755	0.003229	0.006015	0.016101	0.018886	0.033475
		218.384	0.045571	0.044627	0.119074	0.120464	0.188434	0.18696	0.319092	0.316887	0.488877	0.495817	0.605928	0.630633	0.749878	0.814557	0.869329	0.958297		218.384	0.009019	0.012534	0.035773	0.036234	0.074649	0.075462	0.147752	0.147544	0.238516	0.236138	0.347839	0.346229	0.521024	0.537318	0.618978	0.656299		218.382	-0.01244	2.66e-33	-0.01345	1.78e-19	-0.00951	0.000758	0.002831	0.006046	0.016576	0.018983	0.033586
		218.584	0.045929	0.044848	0.119277	0.120982	0.18943	0.187742	0.319974	0.317969	0.489883	0.49715	0.606762	0.631924	0.750797	0.815513	0.87005	0.958827		218.584	0.008794	0.012599	0.035848	0.036413	0.074672	0.075811	0.148826	0.148156	0.239869	0.237004	0.349005	0.347327	0.522404	0.538567	0.619856	0.657412		218.582	-0.01236	2.66e-33	-0.01385	1.79e-19	-0.00947	0.000762	0.002458	0.006077	0.016858	0.01908	0.033611
		218.784	0.046247	0.045068	0.119522	0.1215	0.190335	0.188523	0.320542	0.319048	0.491005	0.498476	0.607721	0.633203	0.751473	0.816457	0.870426	0.959347		218.784	0.009018	0.012664	0.035886	0.036593	0.075228	0.07616	0.149601	0.148767	0.240962	0.237867	0.349918	0.348419	0.522993	0.539807	0.620481	0.658514		218.782	-0.01278	2.66e-33	-0.01397	1.8e-19	-0.0094	0.000766	0.002286	0.006108	0.016804	0.019176	0.034101
		218.984	0.046435	0.045288	0.119843	0.122017	0.191099	0.189302	0.321045	0.320121	0.492528	0.499793	0.607932	0.634472	0.752375	0.817388	0.870754	0.959857		218.984	0.008995	0.012729	0.036209	0.036772	0.075858	0.076508	0.150179	0.149377	0.241936	0.238727	0.35078	0.349506	0.524088	0.541038	0.620558	0.659604		218.982	-0.01273	2.66e-33	-0.01363	1.81e-19	-0.00932	0.00077	0.002246	0.006139	0.016921	0.019273	0.03422
		219.184	0.047007	0.045508	0.120506	0.122533	0.191988	0.190079	0.321466	0.321191	0.493872	0.501102	0.608756	0.63573	0.752358	0.818308	0.87162	0.960358		219.184	0.009303	0.012794	0.036438	0.036951	0.076468	0.076855	0.150849	0.149985	0.242387	0.239584	0.351873	0.350588	0.5251	0.54226	0.62104	0.660684		219.182	-0.01272	2.66e-33	-0.01395	1.82e-19	-0.00939	0.000774	0.001788	0.00617	0.017073	0.019369	0.034587
		219.384	0.047307	0.045728	0.120734	0.123047	0.19282	0.190855	0.322344	0.322256	0.495007	0.502403	0.609411	0.636977	0.753021	0.819216	0.872246	0.96085		219.384	0.009571	0.012859	0.036359	0.03713	0.077	0.077203	0.151572	0.150592	0.242606	0.240438	0.353204	0.351665	0.525904	0.543472	0.62168	0.661752		219.382	-0.01268	2.66e-33	-0.0138	1.83e-19	-0.00954	0.000778	0.002037	0.006201	0.016859	0.019465	0.034968
		219.584	0.04747	0.045948	0.121173	0.123561	0.193258	0.191629	0.322984	0.323317	0.496303	0.503696	0.610523	0.638213	0.754044	0.820112	0.872946	0.961334		219.584	0.009388	0.012924	0.036587	0.037309	0.077456	0.07755	0.151701	0.151197	0.243053	0.241289	0.354325	0.352737	0.526849	0.544676	0.622477	0.66281		219.582	-0.01282	2.66e-33	-0.01392	1.84e-19	-0.00951	0.000782	0.002284	0.006232	0.01662	0.019562	0.035025
		219.784	0.047773	0.046168	0.121724	0.124074	0.193883	0.192401	0.323708	0.324373	0.497527	0.504981	0.611224	0.639439	0.754847	0.820996	0.873928	0.961808		219.784	0.009602	0.012989	0.036821	0.037488	0.078053	0.077896	0.152373	0.151801	0.243503	0.242137	0.354761	0.353804	0.527992	0.54587	0.623135	0.663858		219.782	-0.01298	2.66e-33	-0.01424	1.85e-19	-0.00955	0.000785	0.00257	0.006263	0.016222	0.019658	0.035015
		219.984	0.047926	0.046388	0.122691	0.124586	0.19438	0.193172	0.324421	0.325425	0.498459	0.506257	0.612502	0.640655	0.755313	0.82187	0.874964	0.962274		219.984	0.009291	0.013054	0.036912	0.037666	0.078057	0.078242	0.152623	0.152404	0.244014	0.242983	0.355605	0.354865	0.528617	0.547056	0.623718	0.664895		219.982	-0.01281	2.66e-33	-0.01475	1.86e-19	-0.00946	0.000789	0.002877	0.006294	0.016308	0.019755	0.035118
		220.184	0.048115	0.046608	0.122684	0.125097	0.195086	0.19394	0.325596	0.326473	0.499516	0.507526	0.613732	0.64186	0.756184	0.822732	0.875696	0.962731		220.184	0.009587	0.013119	0.036667	0.037845	0.078422	0.078588	0.153483	0.153005	0.244542	0.243825	0.355975	0.355922	0.529256	0.548232	0.624445	0.665921		220.182	-0.01231	2.66e-33	-0.0152	1.87e-19	-0.00938	0.000793	0.00258	0.006325	0.015885	0.019851	0.035662
		220.384	0.048567	0.046827	0.123222	0.125606	0.19583	0.194708	0.32657	0.327516	0.500715	0.508787	0.614882	0.643055	0.75685	0.823583	0.876976	0.96318		220.384	0.010057	0.013184	0.037215	0.038023	0.078852	0.078933	0.153807	0.153605	0.24523	0.244664	0.356771	0.356973	0.530701	0.5494	0.624899	0.666937		220.382	-0.01212	2.66e-33	-0.01547	1.88e-19	-0.00916	0.000797	0.002451	0.006356	0.015675	0.019947	0.035908
		220.584	0.048463	0.047046	0.124011	0.126115	0.196541	0.195473	0.327744	0.328555	0.501788	0.51004	0.615834	0.644239	0.757598	0.824423	0.87732	0.96362		220.584	0.010147	0.013249	0.037561	0.038202	0.079107	0.079278	0.154132	0.154204	0.245861	0.245501	0.357675	0.358019	0.531783	0.55056	0.625789	0.667944		220.582	-0.01228	2.66e-33	-0.01568	1.89e-19	-0.00882	0.000801	0.002441	0.006387	0.01577	0.020044	0.036146
		220.784	0.048743	0.047266	0.124502	0.126623	0.197325	0.196237	0.328839	0.32959	0.503033	0.511286	0.616948	0.645414	0.758411	0.825252	0.878689	0.964053		220.784	0.010088	0.013314	0.03795	0.03838	0.079205	0.079622	0.154082	0.154801	0.24644	0.246335	0.358216	0.359061	0.532904	0.55171	0.626456	0.66894		220.782	-0.01226	2.66e-33	-0.01538	1.9e-19	-0.0086	0.000805	0.002311	0.006418	0.015818	0.02014	0.03592
		220.984	0.048772	0.047485	0.124993	0.12713	0.198066	0.196999	0.329584	0.330621	0.503626	0.512523	0.617472	0.646579	0.759657	0.826071	0.87962	0.964478		220.984	0.010517	0.013379	0.038391	0.038558	0.079324	0.079966	0.154219	0.155397	0.246991	0.247166	0.359532	0.360097	0.533576	0.552852	0.627856	0.669926		220.982	-0.01249	2.66e-33	-0.01499	1.91e-19	-0.00848	0.000809	0.002376	0.006449	0.015746	0.020236	0.03606
		221.184	0.048948	0.047704	0.125932	0.127636	0.198889	0.197759	0.330667	0.331647	0.504841	0.513753	0.618528	0.647734	0.760592	0.826879	0.880608	0.964895		221.184	0.010983	0.013444	0.039006	0.038736	0.079914	0.08031	0.155021	0.155992	0.247265	0.247993	0.360371	0.361129	0.534392	0.553986	0.628533	0.670902		221.182	-0.01252	2.66e-33	-0.01427	1.91e-19	-0.00833	0.000812	0.002224	0.00648	0.016153	0.020332	0.035728
		221.384	0.049428	0.047923	0.126836	0.128141	0.200199	0.198518	0.331562	0.332669	0.505607	0.514976	0.619223	0.648879	0.761345	0.827677	0.881005	0.965305		221.384	0.01113	0.013509	0.039126	0.038914	0.080399	0.080653	0.155575	0.156585	0.247644	0.248819	0.361501	0.362155	0.535624	0.555111	0.629954	0.671868		221.382	-0.0125	2.66e-33	-0.0139	1.92e-19	-0.00851	0.000816	0.002626	0.006511	0.016769	0.020429	0.035643
		221.584	0.049371	0.048141	0.127802	0.128645	0.200976	0.199275	0.332499	0.333687	0.50658	0.51619	0.620053	0.650014	0.762342	0.828464	0.88196	0.965707		221.584	0.011071	0.013574	0.039539	0.039092	0.080851	0.080996	0.155758	0.157177	0.248121	0.249641	0.362466	0.363177	0.536825	0.556227	0.630857	0.672825		221.582	-0.01227	2.66e-33	-0.01375	1.93e-19	-0.00858	0.00082	0.002901	0.006542	0.01703	0.020525	0.035673
		221.784	0.049147	0.04836	0.128759	0.129148	0.202005	0.200031	0.333721	0.334701	0.507521	0.517397	0.620839	0.651139	0.763412	0.829241	0.882924	0.966101		221.784	0.010783	0.013639	0.039581	0.03927	0.08133	0.081338	0.156526	0.157767	0.249118	0.25046	0.363137	0.364194	0.537593	0.557336	0.631729	0.673772		221.782	-0.0128	2.66e-33	-0.01387	1.94e-19	-0.00849	0.000824	0.002713	0.006573	0.017332	0.020621	0.035778
		221.984	0.049034	0.048578	0.129235	0.12965	0.202897	0.200785	0.334633	0.335711	0.508828	0.518597	0.621693	0.652255	0.764164	0.830009	0.883376	0.966489		221.984	0.010185	0.013704	0.039733	0.039448	0.081252	0.08168	0.157244	0.158356	0.250024	0.251277	0.36373	0.365206	0.538777	0.558436	0.632759	0.67471		221.982	-0.01269	2.66e-33	-0.01404	1.95e-19	-0.00852	0.000828	0.002883	0.006604	0.017684	0.020717	0.035672
		222.184	0.048888	0.048797	0.129845	0.130151	0.204046	0.201537	0.335659	0.336717	0.509441	0.519789	0.622578	0.653362	0.764873	0.830767	0.883711	0.96687		222.184	0.010183	0.013769	0.040007	0.039626	0.082081	0.082021	0.158265	0.158944	0.25095	0.252091	0.364407	0.366213	0.53945	0.559528	0.633185	0.675638		222.182	-0.01267	2.66e-33	-0.01374	1.96e-19	-0.00871	0.000832	0.002644	0.006635	0.017722	0.020813	0.03587
		222.384	0.049159	0.049015	0.130486	0.130652	0.204489	0.202287	0.336907	0.337718	0.510437	0.520974	0.623752	0.654459	0.765986	0.831514	0.884437	0.967243		222.384	0.010146	0.013834	0.040455	0.039803	0.082588	0.082363	0.159422	0.159531	0.252212	0.252902	0.365392	0.367215	0.540659	0.560612	0.63395	0.676557		222.382	-0.01268	2.66e-33	-0.01353	1.97e-19	-0.00874	0.000835	0.002346	0.006666	0.017995	0.020909	0.035762
		222.584	0.049459	0.049233	0.130985	0.131151	0.205638	0.203036	0.337943	0.338716	0.511308	0.522151	0.624348	0.655547	0.766964	0.832253	0.884848	0.96761		222.584	0.010146	0.013899	0.040878	0.039981	0.083356	0.082703	0.16018	0.160116	0.252991	0.25371	0.366646	0.368213	0.541536	0.561687	0.634454	0.677467		222.582	-0.01257	2.66e-33	-0.01309	1.98e-19	-0.00881	0.000839	0.002764	0.006696	0.018053	0.021005	0.036175
		222.784	0.049751	0.049451	0.131726	0.131649	0.206097	0.203784	0.33891	0.339709	0.512132	0.523321	0.624906	0.656625	0.767928	0.832982	0.884951	0.96797		222.784	0.010793	0.013964	0.041188	0.040158	0.084273	0.083043	0.16081	0.1607	0.253884	0.254515	0.367663	0.369205	0.542279	0.562755	0.63493	0.678367		222.782	-0.01288	2.66e-33	-0.01257	1.99e-19	-0.00915	0.000843	0.003035	0.006727	0.018643	0.021101	0.036374
		222.984	0.050218	0.049669	0.132174	0.132147	0.206443	0.204529	0.339609	0.340698	0.513402	0.524484	0.625198	0.657694	0.768813	0.833701	0.885637	0.968324		222.984	0.010735	0.014029	0.041609	0.040335	0.084402	0.083383	0.161453	0.161282	0.254594	0.255318	0.368859	0.370193	0.543432	0.563815	0.635387	0.679259		222.982	-0.01284	2.66e-33	-0.01232	2e-19	-0.00942	0.000847	0.002704	0.006758	0.018531	0.021197	0.036304
		223.184	0.051006	0.049887	0.13264	0.132643	0.207123	0.205273	0.340888	0.341683	0.514036	0.52564	0.62632	0.658755	0.769645	0.834411	0.886134	0.968671		223.184	0.011207	0.014094	0.041567	0.040513	0.084651	0.083723	0.162441	0.161864	0.25498	0.256118	0.370058	0.371177	0.544266	0.564867	0.636115	0.680142		223.182	-0.01264	2.66e-33	-0.01236	2.01e-19	-0.00997	0.000851	0.002205	0.006789	0.018315	0.021293	0.036465
		223.384	0.05128	0.050105	0.13246	0.133138	0.207239	0.206016	0.342104	0.342664	0.514757	0.526788	0.626968	0.659806	0.770955	0.835112	0.886515	0.969012		223.384	0.011049	0.014159	0.041833	0.04069	0.085286	0.084062	0.163103	0.162444	0.255859	0.256915	0.371127	0.372155	0.544842	0.56591	0.636714	0.681015		223.382	-0.01254	2.66e-33	-0.01219	2.02e-19	-0.01007	0.000855	0.002429	0.00682	0.018415	0.021389	0.036722
		223.584	0.051653	0.050322	0.132831	0.133633	0.207681	0.206756	0.342911	0.343642	0.515694	0.527929	0.627675	0.660848	0.77167	0.835805	0.887058	0.969347		223.584	0.011148	0.014224	0.042079	0.040867	0.085722	0.0844	0.163675	0.163022	0.256771	0.257709	0.372027	0.373129	0.545584	0.566947	0.637467	0.68188		223.582	-0.01256	2.66e-33	-0.01243	2.03e-19	-0.0105	0.000859	0.002272	0.006851	0.018235	0.021485	0.036845
		223.784	0.052159	0.05054	0.133745	0.134126	0.207981	0.207495	0.344342	0.344615	0.516746	0.529064	0.628421	0.661881	0.772427	0.836488	0.887898	0.969675		223.784	0.011344	0.014289	0.041965	0.041044	0.085922	0.084739	0.164179	0.163599	0.257503	0.258501	0.372743	0.374098	0.546434	0.567975	0.637858	0.682737		223.782	-0.0123	2.66e-33	-0.0128	2.04e-19	-0.01091	0.000862	0.002084	0.006882	0.018051	0.021581	0.037364
		223.984	0.052487	0.050757	0.133959	0.134619	0.208415	0.208233	0.345398	0.345584	0.51769	0.530191	0.629333	0.662906	0.772936	0.837162	0.888664	0.969998		223.984	0.011245	0.014354	0.041721	0.04122	0.086139	0.085076	0.164508	0.164175	0.258587	0.25929	0.373511	0.375063	0.546802	0.568996	0.638523	0.683585		223.982	-0.01201	2.66e-33	-0.01287	2.04e-19	-0.01078	0.000866	0.002272	0.006913	0.018248	0.021677	0.037914
		224.184	0.052845	0.050974	0.134113	0.135111	0.209214	0.208969	0.346618	0.346549	0.518699	0.531311	0.630195	0.663922	0.773683	0.837828	0.889122	0.970314		224.184	0.011653	0.014419	0.041955	0.041397	0.086655	0.085414	0.164606	0.16475	0.259428	0.260076	0.374191	0.376023	0.547704	0.570009	0.639214	0.684424		224.182	-0.01158	2.66e-33	-0.01317	2.05e-19	-0.01096	0.00087	0.002169	0.006943	0.018143	0.021773	0.038563
		224.384	0.053038	0.051191	0.13446	0.135601	0.209545	0.209703	0.347802	0.34751	0.51949	0.532424	0.630946	0.664929	0.774152	0.838486	0.889685	0.970625		224.384	0.011151	0.014484	0.042247	0.041574	0.086895	0.085751	0.164833	0.165323	0.26019	0.26086	0.374992	0.376979	0.548556	0.571015	0.640094	0.685255		224.382	-0.01167	2.66e-33	-0.01318	2.06e-19	-0.01083	0.000874	0.002081	0.006974	0.017997	0.021869	0.038588
		224.584	0.053195	0.051408	0.134947	0.136091	0.210166	0.210436	0.348735	0.348467	0.520084	0.53353	0.631402	0.665928	0.774517	0.839134	0.890258	0.970931		224.584	0.010646	0.014549	0.041984	0.04175	0.087175	0.086087	0.164953	0.165895	0.26118	0.26164	0.375911	0.37793	0.549122	0.572013	0.64124	0.686078		224.582	-0.01179	2.66e-33	-0.01295	2.07e-19	-0.01054	0.000878	0.002114	0.007005	0.018276	0.021965	0.038662
		224.784	0.053382	0.051625	0.135194	0.13658	0.210771	0.211167	0.3492	0.349421	0.520707	0.53463	0.63204	0.666918	0.774842	0.839775	0.891301	0.971231		224.784	0.010389	0.014613	0.041872	0.041927	0.087538	0.086424	0.165184	0.166466	0.261745	0.262419	0.376508	0.378876	0.549237	0.573004	0.642321	0.686892		224.782	-0.01185	2.66e-33	-0.01251	2.08e-19	-0.01027	0.000882	0.001583	0.007036	0.018154	0.022061	0.038419
		224.984	0.053248	0.051842	0.135392	0.137068	0.211154	0.211896	0.350102	0.35037	0.521341	0.535722	0.632597	0.6679	0.775356	0.840407	0.892276	0.971525		224.984	0.01043	0.014678	0.04212	0.042103	0.087998	0.086759	0.16592	0.167036	0.262253	0.263194	0.377261	0.379818	0.549596	0.573987	0.643876	0.687698		224.982	-0.01203	2.66e-33	-0.01227	2.09e-19	-0.01001	0.000885	0.001696	0.007067	0.01839	0.022156	0.038774
		225.184	0.053316	0.052059	0.135765	0.137555	0.211804	0.212624	0.350845	0.351316	0.522139	0.536808	0.633189	0.668873	0.775377	0.841031	0.892947	0.971814		225.184	0.010537	0.014743	0.042131	0.042279	0.088092	0.087095	0.166536	0.167604	0.26296	0.263967	0.377517	0.380755	0.550246	0.574963	0.645087	0.688496		225.182	-0.01228	2.66e-33	-0.01247	2.1e-19	-0.00965	0.000889	0.001522	0.007098	0.018813	0.022252	0.038881
		225.384	0.053401	0.052275	0.136294	0.138041	0.21262	0.21335	0.35166	0.352258	0.522974	0.537887	0.634184	0.669838	0.775578	0.841648	0.893476	0.972098		225.384	0.010102	0.014808	0.042095	0.042456	0.088201	0.08743	0.166794	0.168171	0.263706	0.264737	0.377867	0.381688	0.550798	0.575932	0.646048	0.689287		225.382	-0.01252	2.66e-33	-0.01296	2.11e-19	-0.00976	0.000893	0.001921	0.007129	0.019015	0.022348	0.039168
		225.584	0.052972	0.052492	0.136512	0.138526	0.213161	0.214075	0.352632	0.353195	0.523718	0.538959	0.635025	0.670795	0.776186	0.842256	0.894438	0.972376		225.584	0.009618	0.014873	0.042816	0.042632	0.088603	0.087764	0.167316	0.168736	0.264361	0.265504	0.377773	0.382617	0.551343	0.576893	0.646543	0.690069		225.582	-0.01247	2.66e-33	-0.01304	2.12e-19	-0.00949	0.000897	0.001914	0.007159	0.018776	0.022444	0.039751
		225.784	0.052999	0.052708	0.137029	0.13901	0.214519	0.214798	0.353109	0.354129	0.524629	0.540025	0.635897	0.671744	0.776668	0.842856	0.895195	0.97265		225.784	0.009473	0.014938	0.042844	0.042808	0.088758	0.088098	0.168214	0.169301	0.265314	0.266269	0.378161	0.383541	0.551884	0.577848	0.647579	0.690843		225.782	-0.01294	2.66e-33	-0.01314	2.13e-19	-0.00915	0.000901	0.001875	0.00719	0.018974	0.022539	0.040182
		225.984	0.052803	0.052924	0.137202	0.139494	0.215682	0.21552	0.353242	0.35506	0.525303	0.541084	0.637105	0.672684	0.777055	0.843449	0.895684	0.972918		225.984	0.009291	0.015003	0.042948	0.042984	0.088977	0.088432	0.169007	0.169864	0.266138	0.267031	0.378516	0.38446	0.552669	0.578795	0.648201	0.69161		225.982	-0.01269	2.66e-33	-0.01343	2.14e-19	-0.00862	0.000904	0.001853	0.007221	0.019028	0.022635	0.040382
		226.184	0.052654	0.05314	0.137772	0.139976	0.216609	0.21624	0.353985	0.355986	0.525662	0.542136	0.638075	0.673617	0.777711	0.844034	0.896754	0.973182		226.184	0.009761	0.015068	0.043537	0.043159	0.089482	0.088765	0.170034	0.170425	0.266593	0.267791	0.379412	0.385376	0.553377	0.579735	0.648344	0.692369		226.182	-0.01288	2.66e-33	-0.0133	2.15e-19	-0.00844	0.000908	0.002263	0.007252	0.019238	0.022731	0.04074
		226.384	0.052878	0.053356	0.138094	0.140457	0.217319	0.216958	0.354723	0.356909	0.526634	0.543182	0.638861	0.674542	0.778576	0.844612	0.897292	0.973441		226.384	0.010111	0.015133	0.044005	0.043335	0.089825	0.089098	0.170382	0.170986	0.267555	0.268548	0.380408	0.386286	0.554351	0.580668	0.648923	0.69312		226.382	-0.01271	2.66e-33	-0.01331	2.16e-19	-0.00846	0.000912	0.002275	0.007283	0.019394	0.022826	0.040972
		226.584	0.053007	0.053572	0.138257	0.140938	0.218305	0.217675	0.355188	0.357827	0.527247	0.544221	0.639471	0.675459	0.779298	0.845182	0.897775	0.973695		226.584	0.010505	0.015198	0.043856	0.043511	0.090189	0.089431	0.170921	0.171545	0.268209	0.269302	0.381134	0.387193	0.554978	0.581594	0.649066	0.693864		226.582	-0.01265	2.66e-33	-0.01291	2.17e-19	-0.00843	0.000916	0.002552	0.007313	0.019448	0.022922	0.041054
		226.784	0.053259	0.053788	0.138717	0.141417	0.218879	0.21839	0.355789	0.358742	0.528036	0.545254	0.640094	0.676368	0.780573	0.845745	0.898355	0.973944		226.784	0.01105	0.015263	0.043733	0.043686	0.090437	0.089763	0.171697	0.172103	0.269309	0.270054	0.381916	0.388095	0.556285	0.582514	0.649954	0.694601		226.782	-0.01237	2.66e-33	-0.01297	2.17e-19	-0.00846	0.00092	0.002292	0.007344	0.019715	0.023017	0.040763
		226.984	0.053569	0.054003	0.138928	0.141896	0.219792	0.219104	0.356635	0.359654	0.529187	0.546281	0.640819	0.677269	0.781038	0.846301	0.899553	0.974189		226.984	0.011551	0.015328	0.043906	0.043862	0.09024	0.090095	0.172221	0.17266	0.269558	0.270803	0.382855	0.388993	0.557266	0.583426	0.650664	0.69533		226.982	-0.01237	2.66e-33	-0.01299	2.18e-19	-0.00861	0.000924	0.001962	0.007375	0.019491	0.023113	0.041044
		227.184	0.05385	0.054219	0.139401	0.142374	0.220798	0.219816	0.357555	0.360561	0.530188	0.547301	0.641509	0.678163	0.782034	0.84685	0.899949	0.97443		227.184	0.012353	0.015393	0.044121	0.044037	0.090649	0.090426	0.172688	0.173215	0.269852	0.27155	0.383807	0.389887	0.558212	0.584332	0.651116	0.696051		227.182	-0.01214	2.66e-33	-0.01285	2.19e-19	-0.00856	0.000927	0.001691	0.007406	0.020058	0.023208	0.041128
		227.384	0.053996	0.054434	0.139527	0.142851	0.22123	0.220526	0.358436	0.361465	0.531426	0.548315	0.642155	0.679049	0.782707	0.847391	0.900755	0.974666		227.384	0.012611	0.015457	0.043969	0.044212	0.091264	0.090757	0.173355	0.173769	0.270395	0.272294	0.384854	0.390776	0.559254	0.58523	0.651242	0.696766		227.382	-0.01216	2.66e-33	-0.0125	2.2e-19	-0.00854	0.000931	0.002026	0.007437	0.020396	0.023304	0.041402
		227.584	0.054033	0.054649	0.140412	0.143327	0.222085	0.221235	0.359421	0.362365	0.532606	0.549322	0.642957	0.679927	0.783216	0.847926	0.901059	0.974898		227.584	0.013135	0.015522	0.043899	0.044388	0.091789	0.091088	0.174242	0.174322	0.270852	0.273035	0.385901	0.391661	0.560245	0.586123	0.651756	0.697473		227.582	-0.01199	2.66e-33	-0.01243	2.21e-19	-0.00862	0.000935	0.002418	0.007467	0.020647	0.023399	0.041553
		227.784	0.054488	0.054864	0.14113	0.143802	0.222684	0.221943	0.360548	0.363262	0.533454	0.550323	0.643768	0.680799	0.783933	0.848453	0.901571	0.975125		227.784	0.013616	0.015587	0.044156	0.044563	0.092435	0.091418	0.174811	0.174874	0.271497	0.273774	0.386745	0.392542	0.561529	0.587008	0.652139	0.698174		227.782	-0.01196	2.66e-33	-0.01262	2.22e-19	-0.00876	0.000939	0.002886	0.007498	0.020757	0.023495	0.041723
		227.984	0.054509	0.055079	0.141383	0.144276	0.223526	0.222649	0.361634	0.364155	0.534817	0.551318	0.644499	0.681662	0.784709	0.848974	0.902457	0.975349		227.984	0.013977	0.015652	0.044232	0.044738	0.092755	0.091747	0.175419	0.175424	0.271957	0.274511	0.387502	0.393419	0.562289	0.587887	0.652418	0.698867		227.982	-0.01182	2.66e-33	-0.01274	2.23e-19	-0.00823	0.000943	0.003323	0.007529	0.021194	0.02359	0.041669
		228.184	0.05508	0.055294	0.142126	0.144749	0.224	0.223353	0.362952	0.365044	0.535553	0.552307	0.645128	0.682518	0.785451	0.849489	0.902685	0.975568		228.184	0.013892	0.015717	0.044648	0.044912	0.093389	0.092077	0.175944	0.175973	0.272444	0.275244	0.388614	0.394291	0.563409	0.58876	0.653116	0.699553		228.182	-0.01161	2.66e-33	-0.01319	2.24e-19	-0.00856	0.000947	0.003409	0.00756	0.020971	0.023686	0.041702
		228.384	0.055475	0.055509	0.142381	0.145221	0.224588	0.224056	0.363771	0.365929	0.536304	0.55329	0.645831	0.683367	0.785798	0.849996	0.902895	0.975784		228.384	0.013852	0.015782	0.044206	0.045087	0.093744	0.092406	0.176791	0.176521	0.272698	0.275976	0.389411	0.39516	0.564109	0.589625	0.653909	0.700233		228.382	-0.01184	2.66e-33	-0.01305	2.25e-19	-0.00869	0.00095	0.00361	0.00759	0.020697	0.023781	0.04135
		228.584	0.056136	0.055724	0.143244	0.145693	0.225212	0.224757	0.364165	0.366811	0.536897	0.554266	0.646331	0.684209	0.786684	0.850498	0.903335	0.975995		228.584	0.013844	0.015847	0.044297	0.045262	0.094051	0.092734	0.17715	0.177068	0.273304	0.276704	0.390185	0.396024	0.564767	0.590485	0.654608	0.700905		228.582	-0.01212	2.66e-33	-0.01269	2.26e-19	-0.00861	0.000954	0.003571	0.007621	0.020753	0.023876	0.04129
		228.784	0.056271	0.055938	0.14361	0.146163	0.225394	0.225457	0.365083	0.367689	0.537669	0.555237	0.647115	0.685044	0.787266	0.850992	0.903854	0.976203		228.784	0.013991	0.015912	0.044596	0.045437	0.094184	0.093062	0.178102	0.177613	0.273677	0.277431	0.390865	0.396884	0.565205	0.591338	0.655448	0.701571		228.782	-0.01259	2.66e-33	-0.01237	2.27e-19	-0.00873	0.000958	0.003668	0.007652	0.020685	0.023972	0.041602
		228.984	0.056471	0.056153	0.143736	0.146633	0.225777	0.226155	0.365979	0.368564	0.538316	0.556201	0.647862	0.685871	0.787775	0.851481	0.904668	0.976407		228.984	0.013778	0.015977	0.045114	0.045611	0.094065	0.09339	0.17882	0.178157	0.274302	0.278155	0.391012	0.39774	0.565803	0.592185	0.656029	0.70223		228.982	-0.01315	2.66e-33	-0.01244	2.28e-19	-0.00877	0.000962	0.00426	0.007683	0.020953	0.024067	0.042125
		229.184	0.056678	0.056367	0.14436	0.147101	0.226092	0.226852	0.366821	0.369435	0.538944	0.557159	0.648418	0.686692	0.788208	0.851963	0.9052	0.976607		229.184	0.013888	0.016042	0.045579	0.045786	0.093832	0.093717	0.179272	0.1787	0.274733	0.278876	0.391446	0.398592	0.566571	0.593025	0.656442	0.702883		229.182	-0.01305	2.66e-33	-0.01262	2.29e-19	-0.00871	0.000966	0.004574	0.007713	0.02114	0.024162	0.042383
		229.384	0.057409	0.056581	0.145027	0.147569	0.226731	0.227547	0.367468	0.370303	0.539535	0.558112	0.649706	0.687505	0.789188	0.852439	0.905695	0.976804		229.384	0.013493	0.016106	0.045959	0.04596	0.094336	0.094044	0.17979	0.179242	0.275131	0.279595	0.392163	0.399439	0.566564	0.593859	0.656781	0.703529		229.382	-0.01301	2.66e-33	-0.01283	2.3e-19	-0.00887	0.000969	0.004771	0.007744	0.02117	0.024258	0.042768
		229.584	0.057406	0.056795	0.145338	0.148036	0.22746	0.22824	0.36783	0.371167	0.540174	0.559059	0.650459	0.688312	0.790525	0.852909	0.906335	0.976997		229.584	0.013389	0.016171	0.046204	0.046134	0.094465	0.094371	0.179893	0.179783	0.275787	0.280311	0.392862	0.400283	0.56758	0.594687	0.657361	0.704169		229.582	-0.01303	2.66e-33	-0.01262	2.3e-19	-0.00832	0.000973	0.004449	0.007775	0.021232	0.024353	0.04323
		229.784	0.057638	0.057009	0.146032	0.148502	0.228129	0.228933	0.368069	0.372027	0.540706	0.559999	0.651241	0.689112	0.791068	0.853372	0.906472	0.977186		229.784	0.013421	0.016236	0.046334	0.046308	0.094616	0.094697	0.180556	0.180322	0.276846	0.281025	0.3939	0.401123	0.568579	0.595509	0.658435	0.704802		229.782	-0.01321	2.66e-33	-0.01304	2.31e-19	-0.0081	0.000977	0.004107	0.007806	0.021276	0.024448	0.043484
		229.984	0.057406	0.057223	0.146831	0.148967	0.228317	0.229623	0.368362	0.372884	0.5412	0.560934	0.652312	0.689905	0.79171	0.85383	0.906976	0.977372		229.984	0.013736	0.016301	0.046717	0.046482	0.094507	0.095023	0.181151	0.18086	0.277911	0.281736	0.394683	0.401959	0.569644	0.596324	0.658575	0.705429		229.982	-0.01319	2.66e-33	-0.01322	2.32e-19	-0.00777	0.000981	0.004332	0.007836	0.020908	0.024543	0.044001
		230.184	0.057544	0.057437	0.147588	0.149431	0.228558	0.230312	0.36884	0.373737	0.541616	0.561863	0.653092	0.690691	0.792312	0.854282	0.907574	0.977555		230.184	0.013786	0.016366	0.047255	0.046656	0.094901	0.095348	0.181499	0.181397	0.278488	0.282445	0.395527	0.40279	0.570417	0.597134	0.658958	0.706049		230.182	-0.01321	2.66e-33	-0.01322	2.33e-19	-0.00809	0.000985	0.004763	0.007867	0.020694	0.024638	0.044324
		230.384	0.057897	0.05765	0.147991	0.149895	0.229119	0.231	0.369283	0.374587	0.542607	0.562786	0.653858	0.69147	0.793215	0.854728	0.90801	0.977734		230.384	0.013785	0.016431	0.047282	0.04683	0.09494	0.095673	0.181452	0.181932	0.279886	0.283152	0.396347	0.403618	0.57086	0.597937	0.659632	0.706664		230.382	-0.01284	2.66e-33	-0.01311	2.34e-19	-0.00774	0.000988	0.004656	0.007898	0.020553	0.024734	0.04416
		230.584	0.057847	0.057864	0.148451	0.150357	0.229608	0.231686	0.369704	0.375434	0.543289	0.563704	0.654282	0.692243	0.793793	0.855169	0.908361	0.97791		230.584	0.013795	0.016496	0.047134	0.047004	0.095074	0.095998	0.182339	0.182467	0.280756	0.283856	0.397261	0.404442	0.571318	0.598735	0.660572	0.707272		230.582	-0.01253	2.66e-33	-0.01252	2.35e-19	-0.00756	0.000992	0.004213	0.007928	0.02042	0.024829	0.044249
		230.784	0.057908	0.058077	0.149268	0.150819	0.229887	0.23237	0.370013	0.376277	0.544396	0.564616	0.6548	0.693009	0.794271	0.855604	0.909082	0.978083		230.784	0.013777	0.016561	0.047442	0.047178	0.095132	0.096322	0.182354	0.183	0.281292	0.284557	0.397803	0.405262	0.572321	0.599526	0.661159	0.707874		230.782	-0.01226	2.66e-33	-0.01236	2.36e-19	-0.00702	0.000996	0.003825	0.007959	0.020507	0.024924	0.044423
		230.984	0.058276	0.058291	0.150277	0.151279	0.230416	0.233054	0.370724	0.377116	0.54533	0.565522	0.65553	0.693769	0.794479	0.856033	0.90971	0.978253		230.984	0.013751	0.016625	0.048066	0.047351	0.09525	0.096646	0.182562	0.183532	0.281753	0.285257	0.398444	0.406078	0.572687	0.600312	0.661659	0.70847		230.982	-0.01261	2.66e-33	-0.01207	2.37e-19	-0.00711	0.001	0.003709	0.00799	0.020618	0.025019	0.044715
		231.184	0.058378	0.058504	0.151073	0.151739	0.230943	0.233735	0.371251	0.377952	0.546846	0.566422	0.655797	0.694522	0.795345	0.856457	0.909767	0.978419		231.184	0.013778	0.01669	0.048394	0.047525	0.095364	0.096969	0.183264	0.184063	0.282659	0.285954	0.399176	0.40689	0.573625	0.601092	0.662199	0.70906		231.182	-0.01247	2.66e-33	-0.01191	2.38e-19	-0.00687	0.001004	0.003874	0.008021	0.02101	0.025114	0.044931
		231.384	0.058321	0.058717	0.151228	0.152198	0.231522	0.234415	0.372392	0.378785	0.547899	0.567317	0.656349	0.695269	0.79557	0.856875	0.910488	0.978583		231.384	0.014014	0.016755	0.048346	0.047698	0.096048	0.097292	0.183733	0.184592	0.28285	0.286648	0.399993	0.407698	0.57415	0.601866	0.662998	0.709644		231.382	-0.01269	2.66e-33	-0.01154	2.39e-19	-0.00695	0.001007	0.004484	0.008051	0.020797	0.025209	0.045298
		231.584	0.05812	0.05893	0.151996	0.152656	0.232463	0.235094	0.373278	0.379614	0.548815	0.568206	0.657357	0.69601	0.795971	0.857288	0.910977	0.978743		231.584	0.014149	0.01682	0.049071	0.047872	0.096753	0.097615	0.184401	0.18512	0.28349	0.28734	0.400341	0.408503	0.574532	0.602634	0.664095	0.710223		231.582	-0.01259	2.66e-33	-0.01171	2.4e-19	-0.00709	0.001011	0.004977	0.008082	0.02099	0.025304	0.045545
		231.784	0.058301	0.059143	0.152682	0.153113	0.23321	0.235771	0.374219	0.38044	0.549784	0.56909	0.658096	0.696744	0.796584	0.857696	0.911917	0.978901		231.784	0.014512	0.016885	0.049186	0.048045	0.09694	0.097937	0.184893	0.185648	0.284372	0.28803	0.400961	0.409303	0.575442	0.603396	0.664635	0.710795		231.782	-0.01245	2.66e-33	-0.01207	2.41e-19	-0.00729	0.001015	0.004877	0.008113	0.021037	0.025399	0.045477
		231.984	0.058365	0.059355	0.153482	0.15357	0.234084	0.236447	0.375161	0.381263	0.550911	0.569969	0.658902	0.697472	0.79733	0.858098	0.912642	0.979056		231.984	0.014261	0.01695	0.04939	0.048218	0.097138	0.098259	0.185595	0.186174	0.28502	0.288717	0.401504	0.4101	0.575868	0.604153	0.665332	0.711362		231.982	-0.01236	2.66e-33	-0.01208	2.42e-19	-0.00757	0.001019	0.004971	0.008143	0.02089	0.025494	0.045383
		232.184	0.058541	0.059568	0.153656	0.154025	0.235064	0.237121	0.376039	0.382082	0.551435	0.570841	0.659483	0.698194	0.797974	0.858495	0.913021	0.979208		232.184	0.014082	0.017014	0.049361	0.048391	0.09765	0.098581	0.185675	0.186698	0.285726	0.289402	0.402512	0.410893	0.576545	0.604904	0.666172	0.711923		232.182	-0.01247	2.66e-33	-0.01222	2.43e-19	-0.00798	0.001023	0.005174	0.008174	0.020419	0.025589	0.045723
		232.384	0.058445	0.05978	0.153537	0.15448	0.236031	0.237793	0.376595	0.382897	0.552521	0.571709	0.660474	0.698909	0.798483	0.858887	0.913539	0.979357		232.384	0.014266	0.017079	0.049168	0.048564	0.097682	0.098902	0.186147	0.187222	0.286352	0.290084	0.402911	0.411682	0.576711	0.60565	0.66694	0.712479		232.382	-0.01248	2.66e-33	-0.01187	2.44e-19	-0.0079	0.001026	0.005412	0.008205	0.020556	0.025684	0.045854
		232.584	0.058835	0.059993	0.153892	0.154933	0.236937	0.238465	0.377468	0.38371	0.553282	0.572571	0.660551	0.699619	0.799176	0.859274	0.914329	0.979504		232.584	0.014159	0.017144	0.049785	0.048737	0.097934	0.099222	0.186508	0.187744	0.287255	0.290765	0.403636	0.412467	0.576894	0.60639	0.667617	0.713029		232.582	-0.01277	2.66e-33	-0.01184	2.44e-19	-0.00795	0.00103	0.005733	0.008235	0.020789	0.025779	0.045874
		232.784	0.059333	0.060205	0.153904	0.155386	0.237933	0.239134	0.378598	0.384519	0.554147	0.573428	0.66095	0.700323	0.799516	0.859657	0.915106	0.979648		232.784	0.014113	0.017209	0.050067	0.04891	0.098308	0.099543	0.187428	0.188265	0.287935	0.291443	0.404051	0.413249	0.577402	0.607124	0.66816	0.713573		232.782	-0.01285	2.66e-33	-0.01168	2.45e-19	-0.008	0.001034	0.006288	0.008266	0.021109	0.025874	0.046136
		232.984	0.059358	0.060417	0.15388	0.155838	0.238749	0.239803	0.379584	0.385325	0.554518	0.574279	0.661188	0.70102	0.800012	0.860034	0.915713	0.979789		232.984	0.014082	0.017274	0.050072	0.049083	0.098213	0.099863	0.187515	0.188785	0.288432	0.292118	0.404452	0.414027	0.578044	0.607853	0.668701	0.714112		232.982	-0.01296	2.66e-33	-0.0116	2.46e-19	-0.00804	0.001038	0.006581	0.008297	0.021362	0.025968	0.04636
		233.184	0.060123	0.060629	0.153859	0.156289	0.239685	0.240469	0.380329	0.386127	0.554881	0.575125	0.661507	0.701712	0.800651	0.860406	0.916292	0.979928		233.184	0.014045	0.017339	0.050304	0.049255	0.09885	0.100182	0.187606	0.189304	0.289194	0.292791	0.405708	0.414801	0.578777	0.608577	0.669197	0.714646		233.182	-0.01271	2.66e-33	-0.01167	2.47e-19	-0.00812	0.001042	0.006599	0.008327	0.021618	0.026063	0.046323
		233.384	0.060679	0.060841	0.153735	0.15674	0.240735	0.241135	0.381262	0.386926	0.555285	0.575966	0.66201	0.702397	0.801857	0.860774	0.9167	0.980064		233.384	0.014262	0.017403	0.050135	0.049428	0.099294	0.100501	0.187879	0.189822	0.290037	0.293462	0.406327	0.415571	0.579339	0.609295	0.669763	0.715174		233.382	-0.01301	2.66e-33	-0.01183	2.48e-19	-0.00804	0.001045	0.006185	0.008358	0.021626	0.026158	0.046382
		233.584	0.060986	0.061053	0.154049	0.157189	0.241497	0.241799	0.38168	0.387722	0.556309	0.576801	0.662392	0.703077	0.802558	0.861137	0.917144	0.980197		233.584	0.014496	0.017468	0.049884	0.0496	0.099474	0.10082	0.188135	0.190338	0.291171	0.294131	0.407134	0.416338	0.580578	0.610008	0.670332	0.715697		233.582	-0.0131	2.66e-33	-0.01191	2.49e-19	-0.00804	0.001049	0.006188	0.008388	0.021719	0.026253	0.046705
		233.784	0.061278	0.061264	0.154416	0.157637	0.241652	0.242461	0.382806	0.388515	0.556716	0.577632	0.662988	0.703751	0.802809	0.861495	0.917483	0.980329		233.784	0.014891	0.017533	0.050499	0.049772	0.10029	0.101139	0.188805	0.190854	0.291873	0.294797	0.407697	0.417101	0.581088	0.610715	0.67097	0.716215		233.782	-0.0133	2.66e-33	-0.01265	2.5e-19	-0.00813	0.001053	0.006402	0.008419	0.021986	0.026348	0.04683
		233.984	0.061548	0.061476	0.154895	0.158085	0.242525	0.243122	0.383448	0.389304	0.557462	0.578457	0.663777	0.70442	0.803151	0.861849	0.918269	0.980458		233.984	0.015303	0.017598	0.050848	0.049945	0.1003	0.101457	0.18915	0.191368	0.292641	0.295461	0.408705	0.417861	0.581584	0.611417	0.671448	0.716728		233.982	-0.01341	2.66e-33	-0.01256	2.51e-19	-0.00796	0.001057	0.006644	0.00845	0.022287	0.026442	0.046905
		234.184	0.061893	0.061687	0.155101	0.158532	0.243059	0.243782	0.384265	0.39009	0.558243	0.579277	0.664255	0.705082	0.803729	0.862198	0.918853	0.980584		234.184	0.015091	0.017663	0.050988	0.050117	0.101042	0.101774	0.189279	0.191881	0.292837	0.296123	0.409126	0.418617	0.581983	0.612114	0.672039	0.717235		234.182	-0.01348	2.66e-33	-0.01255	2.52e-19	-0.00761	0.001061	0.006783	0.00848	0.022842	0.026537	0.04662
		234.384	0.062236	0.061899	0.15518	0.158978	0.243777	0.24444	0.385129	0.390873	0.559245	0.580092	0.664507	0.705739	0.804527	0.862542	0.919518	0.980708		234.384	0.015011	0.017728	0.05114	0.050289	0.101547	0.102091	0.189764	0.192393	0.293672	0.296782	0.409781	0.419369	0.582456	0.612806	0.672428	0.717737		234.382	-0.01342	2.66e-33	-0.01245	2.53e-19	-0.00712	0.001064	0.006453	0.008511	0.022991	0.026632	0.046689
		234.584	0.062428	0.06211	0.15575	0.159423	0.244031	0.245096	0.385972	0.391653	0.559898	0.580902	0.664705	0.706391	0.804828	0.862883	0.919918	0.98083		234.584	0.014812	0.017792	0.051133	0.050461	0.102128	0.102408	0.190426	0.192903	0.294238	0.297439	0.410381	0.420118	0.582909	0.613493	0.67285	0.718235		234.582	-0.01351	2.66e-33	-0.01239	2.54e-19	-0.00715	0.001068	0.00614	0.008542	0.023287	0.026726	0.047513
		234.784	0.063022	0.062321	0.156516	0.159867	0.244298	0.245752	0.38664	0.39243	0.560584	0.581707	0.665206	0.707037	0.805481	0.863218	0.920709	0.98095		234.784	0.014591	0.017857	0.051228	0.050633	0.102373	0.102725	0.190505	0.193413	0.294679	0.298094	0.410013	0.420863	0.583856	0.614174	0.673168	0.718727		234.782	-0.01355	2.66e-33	-0.01271	2.55e-19	-0.00702	0.001072	0.006004	0.008572	0.023316	0.026821	0.047931
		234.984	0.063237	0.062532	0.156959	0.160311	0.244636	0.246405	0.387807	0.393203	0.561144	0.582507	0.666044	0.707677	0.80615	0.86355	0.920902	0.981068		234.984	0.014484	0.017922	0.051279	0.050805	0.102925	0.103041	0.19111	0.193921	0.295436	0.298747	0.410439	0.421604	0.584613	0.614851	0.673846	0.719214		234.982	-0.01341	2.66e-33	-0.01305	2.56e-19	-0.0072	0.001076	0.006249	0.008603	0.023274	0.026916	0.048323
		235.184	0.063401	0.062743	0.157284	0.160753	0.245539	0.247058	0.388696	0.393973	0.562316	0.583302	0.666498	0.708312	0.806817	0.863877	0.921511	0.981183		235.184	0.014445	0.017987	0.051628	0.050976	0.103431	0.103357	0.191739	0.194428	0.296158	0.299397	0.411166	0.422342	0.585481	0.615522	0.67465	0.719697		235.182	-0.01337	2.66e-33	-0.0134	2.57e-19	-0.00749	0.001079	0.006375	0.008633	0.023228	0.02701	0.048961
		235.384	0.063292	0.062954	0.157691	0.161195	0.246157	0.247709	0.389683	0.39474	0.563001	0.584092	0.667771	0.708942	0.807299	0.8642	0.922575	0.981296		235.384	0.014625	0.018052	0.052035	0.051148	0.104185	0.103672	0.191922	0.194934	0.296306	0.300046	0.411702	0.423077	0.585973	0.616189	0.675566	0.720175		235.382	-0.01333	2.66e-33	-0.01363	2.57e-19	-0.008	0.001083	0.006627	0.008664	0.023252	0.027105	0.049727
		235.584	0.063361	0.063164	0.158569	0.161636	0.246925	0.248358	0.390188	0.395504	0.563588	0.584877	0.6691	0.709566	0.807919	0.864519	0.923487	0.981408		235.584	0.014509	0.018116	0.052459	0.05132	0.104423	0.103987	0.19275	0.195439	0.297144	0.300692	0.412157	0.423808	0.586791	0.61685	0.675992	0.720648		235.582	-0.01307	2.66e-33	-0.01408	2.58e-19	-0.00782	0.001087	0.00656	0.008695	0.023305	0.027199	0.050084
		235.784	0.063608	0.063375	0.159161	0.162076	0.247576	0.249006	0.3908	0.396265	0.564271	0.585657	0.669997	0.710185	0.808536	0.864834	0.924348	0.981517		235.784	0.014519	0.018181	0.052394	0.051491	0.104432	0.104301	0.193276	0.195943	0.298161	0.301335	0.413174	0.424535	0.588082	0.617507	0.676302	0.721116		235.782	-0.01311	2.66e-33	-0.01455	2.59e-19	-0.00801	0.001091	0.006243	0.008725	0.023491	0.027294	0.049872
		235.984	0.063424	0.063585	0.159748	0.162515	0.248587	0.249653	0.390847	0.397023	0.564949	0.586433	0.671095	0.710798	0.809068	0.865145	0.924752	0.981624		235.984	0.014211	0.018246	0.052754	0.051662	0.105058	0.104616	0.193746	0.196446	0.298972	0.301977	0.413875	0.425259	0.588823	0.618158	0.676696	0.721579		235.982	-0.01285	2.66e-33	-0.01466	2.6e-19	-0.00825	0.001095	0.006319	0.008756	0.022966	0.027388	0.049646
		236.184	0.062834	0.063795	0.160122	0.162953	0.24941	0.250298	0.391709	0.397777	0.565591	0.587203	0.672111	0.711407	0.809088	0.865452	0.924561	0.981729		236.184	0.014252	0.018311	0.052692	0.051834	0.105081	0.104929	0.194042	0.196947	0.299341	0.302616	0.414894	0.42598	0.589698	0.618805	0.677362	0.722038		236.182	-0.01279	2.66e-33	-0.01491	2.61e-19	-0.00795	0.001098	0.006498	0.008786	0.023221	0.027483	0.050048
		236.384	0.063178	0.064006	0.160442	0.163391	0.250121	0.250942	0.392358	0.398529	0.566648	0.587969	0.67286	0.71201	0.80948	0.865755	0.924462	0.981833		236.384	0.014351	0.018376	0.052779	0.052005	0.10524	0.105243	0.194977	0.197447	0.300097	0.303253	0.415368	0.426697	0.590099	0.619447	0.678187	0.722492		236.382	-0.01294	2.66e-33	-0.01477	2.62e-19	-0.00814	0.001102	0.006673	0.008817	0.02296	0.027577	0.050228
		236.584	0.063505	0.064216	0.16104	0.163827	0.250937	0.251585	0.392927	0.399277	0.567077	0.58873	0.673042	0.712608	0.809793	0.866054	0.924564	0.981934		236.584	0.014323	0.01844	0.052964	0.052176	0.105734	0.105556	0.195874	0.197947	0.300681	0.303888	0.416363	0.427411	0.590858	0.620084	0.678732	0.722942		236.582	-0.0133	2.66e-33	-0.0148	2.63e-19	-0.00816	0.001106	0.006738	0.008847	0.022767	0.027672	0.050179
		236.784	0.063788	0.064426	0.16179	0.164263	0.251504	0.252226	0.393501	0.400023	0.567609	0.589486	0.673758	0.713201	0.810411	0.866349	0.924363	0.982034		236.784	0.014077	0.018505	0.052849	0.052347	0.106046	0.105868	0.19648	0.198445	0.301018	0.304521	0.417262	0.428121	0.591837	0.620717	0.679079	0.723387		236.782	-0.01326	2.66e-33	-0.01427	2.64e-19	-0.00834	0.00111	0.007084	0.008878	0.022456	0.027766	0.050351
		236.984	0.063973	0.064636	0.162433	0.164698	0.251844	0.252865	0.393847	0.400765	0.567793	0.590238	0.67422	0.713789	0.810822	0.86664	0.924564	0.982132		236.984	0.014304	0.01857	0.052883	0.052518	0.106088	0.106181	0.197148	0.198942	0.301509	0.305151	0.418239	0.428828	0.592313	0.621344	0.67958	0.723828		236.982	-0.01353	2.66e-33	-0.01381	2.65e-19	-0.00832	0.001113	0.006828	0.008908	0.022685	0.02786	0.050263
		237.184	0.064546	0.064845	0.163252	0.165132	0.252699	0.253503	0.394037	0.401504	0.568095	0.590984	0.674572	0.714372	0.811461	0.866928	0.92488	0.982228		237.184	0.013983	0.018635	0.053034	0.052689	0.106858	0.106493	0.197721	0.199437	0.302412	0.30578	0.419386	0.429531	0.592999	0.621967	0.680142	0.724264		237.182	-0.01331	2.66e-33	-0.01371	2.66e-19	-0.00856	0.001117	0.006542	0.008939	0.022702	0.027955	0.050227
		237.384	0.064632	0.065055	0.163836	0.165566	0.253474	0.25414	0.395028	0.40224	0.568798	0.591727	0.67492	0.71495	0.812479	0.867212	0.92493	0.982322		237.384	0.014446	0.018699	0.053068	0.052859	0.106903	0.106804	0.198503	0.199932	0.302717	0.306406	0.420121	0.430232	0.593419	0.622586	0.681016	0.724696		237.382	-0.01329	2.66e-33	-0.01385	2.67e-19	-0.00809	0.001121	0.006648	0.00897	0.023085	0.028049	0.050012
		237.584	0.065149	0.065264	0.164392	0.165998	0.253971	0.254776	0.395809	0.402974	0.569633	0.592464	0.675313	0.715523	0.812783	0.867492	0.925495	0.982415		237.584	0.014577	0.018764	0.053297	0.05303	0.107209	0.107115	0.199451	0.200426	0.30332	0.30703	0.421236	0.430928	0.593531	0.623199	0.68186	0.725124		237.582	-0.01331	2.66e-33	-0.01401	2.68e-19	-0.00821	0.001125	0.006578	0.009	0.023572	0.028143	0.050141
		237.784	0.065361	0.065474	0.1648	0.16643	0.25409	0.25541	0.396729	0.403704	0.570048	0.593197	0.675584	0.716091	0.81333	0.867769	0.925994	0.982506		237.784	0.014593	0.018829	0.053934	0.0532	0.107196	0.107426	0.199643	0.200918	0.30344	0.307652	0.421919	0.431622	0.594016	0.623809	0.682738	0.725547		237.782	-0.01374	2.66e-33	-0.01371	2.69e-19	-0.00825	0.001129	0.006419	0.009031	0.023867	0.028238	0.050285
		237.984	0.065777	0.065683	0.165213	0.166861	0.255187	0.256042	0.39731	0.404431	0.570776	0.593926	0.676328	0.716655	0.813751	0.868042	0.926436	0.982595		237.984	0.014843	0.018894	0.053699	0.053371	0.107256	0.107737	0.200002	0.201409	0.304082	0.308272	0.422956	0.432312	0.593989	0.624413	0.683341	0.725966		237.982	-0.01379	2.66e-33	-0.01339	2.7e-19	-0.00821	0.001132	0.006146	0.009061	0.024201	0.028332	0.050702
		238.184	0.066512	0.065892	0.165622	0.167291	0.255214	0.256674	0.398422	0.405155	0.571923	0.59465	0.676772	0.717213	0.814368	0.868311	0.926829	0.982683		238.184	0.014888	0.018959	0.053648	0.053541	0.107709	0.108047	0.200233	0.2019	0.304372	0.308889	0.423216	0.432999	0.594175	0.625013	0.68372	0.726381		238.182	-0.01402	2.66e-33	-0.01311	2.7e-19	-0.00768	0.001136	0.006089	0.009092	0.02442	0.028426	0.051034
		238.384	0.066969	0.066101	0.16577	0.16772	0.255873	0.257304	0.399309	0.405877	0.572422	0.595369	0.677091	0.717767	0.815183	0.868578	0.927559	0.982769		238.384	0.015348	0.019023	0.054167	0.053712	0.107796	0.108356	0.200774	0.202389	0.305082	0.309505	0.423933	0.433683	0.594515	0.625609	0.683954	0.726792		238.382	-0.01431	2.66e-33	-0.01322	2.71e-19	-0.00773	0.00114	0.005807	0.009122	0.024352	0.02852	0.051855
		238.584	0.067619	0.06631	0.165774	0.168148	0.256072	0.257932	0.400183	0.406595	0.572795	0.596084	0.677935	0.718316	0.815988	0.86884	0.928039	0.982853		238.584	0.015505	0.019088	0.054101	0.053882	0.107414	0.108666	0.201299	0.202877	0.305377	0.310118	0.424434	0.434363	0.594901	0.6262	0.684125	0.727199		238.582	-0.01425	2.66e-33	-0.01294	2.72e-19	-0.00776	0.001144	0.005688	0.009153	0.02427	0.028615	0.052353
		238.784	0.067874	0.066519	0.165862	0.168576	0.256664	0.258559	0.400746	0.40731	0.573192	0.596795	0.67859	0.718861	0.817053	0.8691	0.928719	0.982936		238.784	0.01567	0.019153	0.053975	0.054052	0.107542	0.108974	0.201694	0.203364	0.305979	0.310729	0.42449	0.43504	0.595554	0.626787	0.684608	0.727601		238.782	-0.01372	2.66e-33	-0.01297	2.73e-19	-0.00769	0.001147	0.005415	0.009183	0.024242	0.028709	0.052531
		238.984	0.067987	0.066728	0.166016	0.169003	0.256924	0.259185	0.401467	0.408023	0.574113	0.597501	0.679155	0.719401	0.81776	0.869356	0.929034	0.983018		238.984	0.015869	0.019218	0.054284	0.054222	0.10785	0.109283	0.202245	0.203849	0.306665	0.311339	0.424978	0.435714	0.59596	0.627369	0.684833	0.728		238.982	-0.01355	2.66e-33	-0.0129	2.74e-19	-0.00784	0.001151	0.005552	0.009214	0.024562	0.028803	0.053043
		239.184	0.068471	0.066936	0.166483	0.169429	0.257536	0.259809	0.401954	0.408732	0.574791	0.598203	0.679587	0.719936	0.818282	0.869609	0.929715	0.983098		239.184	0.015914	0.019282	0.055223	0.054392	0.108336	0.109591	0.202596	0.204334	0.307266	0.311946	0.425525	0.436385	0.596319	0.627948	0.685395	0.728394		239.182	-0.01345	2.66e-33	-0.01333	2.75e-19	-0.00817	0.001155	0.005681	0.009244	0.024591	0.028897	0.053696
		239.384	0.068717	0.067145	0.167014	0.169854	0.257928	0.260432	0.402462	0.409439	0.575286	0.5989	0.680492	0.720467	0.818876	0.869858	0.930624	0.983176		239.384	0.016478	0.019347	0.055422	0.054562	0.108419	0.109899	0.202948	0.204818	0.30764	0.312551	0.425582	0.437052	0.59696	0.628521	0.686033	0.728785		239.382	-0.01334	2.66e-33	-0.01341	2.76e-19	-0.00819	0.001159	0.005985	0.009275	0.024805	0.028991	0.053948
		239.584	0.068815	0.067353	0.167458	0.170278	0.258767	0.261054	0.402645	0.410143	0.576012	0.599593	0.681443	0.720993	0.819221	0.870105	0.931124	0.983253		239.584	0.016479	0.019412	0.055725	0.054731	0.108769	0.110206	0.203314	0.2053	0.308269	0.313153	0.426191	0.437717	0.597796	0.629091	0.686502	0.729171		239.582	-0.01345	2.66e-33	-0.01357	2.77e-19	-0.00806	0.001162	0.005871	0.009305	0.024972	0.029085	0.053993
		239.784	0.0686	0.067562	0.16763	0.170702	0.259434	0.261674	0.403242	0.410843	0.576422	0.600282	0.682217	0.721514	0.819828	0.870348	0.931309	0.983329		239.784	0.016695	0.019477	0.055787	0.054901	0.10898	0.110513	0.203715	0.205781	0.309197	0.313754	0.426584	0.438378	0.598816	0.629656	0.687225	0.729554		239.782	-0.01356	2.66e-33	-0.01357	2.78e-19	-0.0084	0.001166	0.005949	0.009336	0.02516	0.029179	0.053821
		239.984	0.068164	0.06777	0.168334	0.171124	0.260063	0.262293	0.403474	0.411541	0.576914	0.600966	0.682896	0.722032	0.820217	0.870588	0.931561	0.983403		239.984	0.01687	0.019541	0.055932	0.055071	0.109378	0.11082	0.204194	0.206262	0.309936	0.314353	0.427346	0.439036	0.599381	0.630217	0.687614	0.729933		239.982	-0.01321	2.66e-33	-0.01378	2.79e-19	-0.0081	0.00117	0.006007	0.009366	0.02532	0.029273	0.053877
		240.184	0.067855	0.067978	0.16896	0.171546	0.260725	0.262911	0.404453	0.412237	0.57793	0.601646	0.683819	0.722544	0.820906	0.870825	0.931712	0.983476		240.184	0.017281	0.019606	0.055915	0.05524	0.109306	0.111126	0.205116	0.206741	0.310258	0.31495	0.427746	0.439691	0.600362	0.630774	0.68838	0.730308		240.182	-0.01348	2.66e-33	-0.01369	2.8e-19	-0.00819	0.001174	0.006136	0.009397	0.025515	0.029367	0.054431
		240.384	0.068189	0.068186	0.169307	0.171967	0.261411	0.263527	0.405319	0.412929	0.578823	0.602322	0.684539	0.723053	0.821404	0.871059	0.932693	0.983548		240.384	0.017593	0.019671	0.056054	0.05541	0.10986	0.111432	0.205781	0.207219	0.310797	0.315544	0.428163	0.440342	0.601152	0.631327	0.688793	0.73068		240.382	-0.01369	2.66e-33	-0.01325	2.81e-19	-0.00839	0.001178	0.006381	0.009427	0.025196	0.029461	0.05473
		240.584	0.067861	0.068393	0.170005	0.172387	0.262	0.264142	0.405653	0.413618	0.578923	0.602994	0.685268	0.723557	0.821765	0.87129	0.93354	0.983618		240.584	0.017565	0.019736	0.056313	0.055579	0.110541	0.111738	0.206205	0.207696	0.311179	0.316137	0.429102	0.440991	0.601927	0.631875	0.688934	0.731047		240.582	-0.01403	2.66e-33	-0.01314	2.82e-19	-0.00809	0.001181	0.006606	0.009457	0.025315	0.029555	0.054994
		240.784	0.067805	0.068601	0.170759	0.172807	0.262605	0.264756	0.405885	0.414305	0.579584	0.603662	0.685842	0.724057	0.821998	0.871518	0.934001	0.983687		240.784	0.017558	0.0198	0.0565	0.055748	0.110757	0.112043	0.2067	0.208172	0.311902	0.316728	0.429596	0.441636	0.602694	0.63242	0.689667	0.731411		240.782	-0.01364	2.66e-33	-0.01281	2.83e-19	-0.00795	0.001185	0.007158	0.009488	0.025597	0.029649	0.055141
		240.984	0.068176	0.068809	0.171284	0.173226	0.263409	0.265368	0.405957	0.414989	0.580054	0.604325	0.686371	0.724553	0.822474	0.871743	0.935001	0.983755		240.984	0.017619	0.019865	0.056631	0.055917	0.111148	0.112348	0.207427	0.208647	0.312673	0.317316	0.430075	0.442279	0.603471	0.63296	0.690317	0.731772		240.982	-0.01394	2.66e-33	-0.01282	2.83e-19	-0.00752	0.001189	0.006881	0.009518	0.02631	0.029743	0.055116
		241.184	0.068486	0.069016	0.171943	0.173643	0.264274	0.265979	0.406505	0.41567	0.580518	0.604984	0.686726	0.725044	0.822945	0.871965	0.935852	0.983822		241.184	0.017186	0.01993	0.056547	0.056086	0.111767	0.112652	0.207732	0.209121	0.313198	0.317903	0.430782	0.442918	0.604351	0.633497	0.691346	0.732129		241.182	-0.0138	2.66e-33	-0.01283	2.84e-19	-0.00782	0.001193	0.00734	0.009549	0.026533	0.029837	0.055381
		241.384	0.068887	0.069224	0.172058	0.174061	0.265241	0.266588	0.40734	0.416348	0.581045	0.60564	0.687377	0.725531	0.823055	0.872184	0.936567	0.983887		241.384	0.017544	0.019994	0.056536	0.056255	0.112067	0.112957	0.208414	0.209593	0.313963	0.318487	0.431905	0.443555	0.60499	0.634029	0.691883	0.732482		241.382	-0.01371	2.66e-33	-0.01312	2.85e-19	-0.00746	0.001196	0.007464	0.009579	0.027282	0.029931	0.055341
		241.584	0.069746	0.069431	0.172124	0.174477	0.265794	0.267196	0.407914	0.417024	0.581313	0.606291	0.687922	0.726014	0.823021	0.872401	0.937547	0.983951		241.584	0.017622	0.020059	0.056179	0.056424	0.112307	0.11326	0.209087	0.210065	0.314526	0.31907	0.432909	0.444188	0.605691	0.634558	0.692323	0.732831		241.582	-0.01367	2.66e-33	-0.01294	2.86e-19	-0.00777	0.0012	0.007175	0.00961	0.027122	0.030025	0.055521
		241.784	0.07032	0.069638	0.172544	0.174892	0.266454	0.267803	0.408295	0.417696	0.581988	0.606938	0.688455	0.726493	0.822922	0.872614	0.937799	0.984014		241.784	0.017707	0.020124	0.055913	0.056593	0.11268	0.113564	0.208829	0.210535	0.315237	0.31965	0.433611	0.444818	0.606394	0.635082	0.692938	0.733178		241.782	-0.01387	2.66e-33	-0.01268	2.87e-19	-0.00783	0.001204	0.006948	0.00964	0.027276	0.030119	0.055597
		241.984	0.070712	0.069845	0.172752	0.175307	0.267153	0.268409	0.408997	0.418366	0.582809	0.607581	0.68937	0.726968	0.822958	0.872825	0.938363	0.984076		241.984	0.017914	0.020189	0.055504	0.056761	0.113247	0.113867	0.209154	0.211005	0.315729	0.320228	0.434345	0.445445	0.606545	0.635603	0.692874	0.73352		241.982	-0.01362	2.66e-33	-0.01313	2.88e-19	-0.00735	0.001208	0.00689	0.009671	0.027334	0.030212	0.055814
		242.184	0.071438	0.070052	0.173094	0.175721	0.267465	0.269013	0.40998	0.419033	0.583808	0.60822	0.689681	0.727439	0.823189	0.873034	0.938722	0.984137		242.184	0.018011	0.020253	0.05575	0.05693	0.113399	0.114169	0.209663	0.211473	0.316055	0.320805	0.434781	0.44607	0.607343	0.63612	0.693292	0.733859		242.182	-0.01369	2.66e-33	-0.01321	2.89e-19	-0.00727	0.001211	0.007075	0.009701	0.027232	0.030306	0.055679
		242.384	0.071453	0.070259	0.173042	0.176134	0.268179	0.269616	0.410315	0.419698	0.583972	0.608855	0.690083	0.727906	0.823702	0.873239	0.939742	0.984196		242.384	0.018086	0.020318	0.05589	0.057099	0.113481	0.114472	0.210253	0.211941	0.316612	0.321379	0.435624	0.446691	0.608188	0.636632	0.693448	0.734195		242.382	-0.01363	2.66e-33	-0.01352	2.9e-19	-0.00712	0.001215	0.006984	0.009731	0.027404	0.0304	0.056031
		242.584	0.071778	0.070465	0.173146	0.176546	0.268362	0.270217	0.410944	0.42036	0.584357	0.609486	0.690819	0.728369	0.824096	0.873442	0.940462	0.984255		242.584	0.018182	0.020383	0.055547	0.057267	0.113661	0.114773	0.21091	0.212407	0.317245	0.321952	0.436041	0.447309	0.6086	0.637142	0.693679	0.734528		242.582	-0.0133	2.66e-33	-0.01294	2.91e-19	-0.00712	0.001219	0.006696	0.009762	0.027541	0.030494	0.055995
		242.784	0.07185	0.070672	0.173954	0.176958	0.268735	0.270818	0.41127	0.421019	0.585382	0.610114	0.690945	0.728827	0.824743	0.873643	0.940853	0.984312		242.784	0.018328	0.020447	0.055388	0.057435	0.114329	0.115075	0.211559	0.212872	0.318186	0.322522	0.436391	0.447925	0.609103	0.637647	0.694174	0.734857		242.782	-0.01319	2.66e-33	-0.01326	2.92e-19	-0.00722	0.001223	0.006281	0.009792	0.028052	0.030587	0.056339
		242.984	0.072007	0.070879	0.174737	0.177368	0.26886	0.271417	0.412124	0.421675	0.586508	0.610737	0.690999	0.729282	0.82512	0.87384	0.941076	0.984369		242.984	0.01807	0.020512	0.055505	0.057604	0.114468	0.115376	0.212103	0.213337	0.318717	0.323091	0.437061	0.448537	0.609629	0.638148	0.694856	0.735183		242.982	-0.01337	2.66e-33	-0.01351	2.93e-19	-0.00752	0.001226	0.006205	0.009823	0.028177	0.030681	0.056549
		243.184	0.072386	0.071085	0.17514	0.177778	0.269481	0.272014	0.412718	0.422329	0.586797	0.611356	0.691863	0.729734	0.825718	0.874036	0.941493	0.984424		243.184	0.017785	0.020577	0.055888	0.057772	0.114904	0.115677	0.212218	0.2138	0.319089	0.323658	0.437824	0.449146	0.609904	0.638646	0.695482	0.735505		243.182	-0.01339	2.66e-33	-0.01377	2.94e-19	-0.00747	0.00123	0.006272	0.009853	0.028434	0.030775	0.056137
		243.384	0.072574	0.071291	0.175795	0.178188	0.269804	0.272611	0.41327	0.42298	0.587892	0.611972	0.692722	0.730181	0.826444	0.874228	0.941673	0.984478		243.384	0.017681	0.020641	0.055783	0.05794	0.115127	0.115977	0.212671	0.214262	0.320111	0.324222	0.438014	0.449753	0.610349	0.63914	0.695941	0.735825		243.382	-0.01361	2.66e-33	-0.01362	2.95e-19	-0.00769	0.001234	0.00626	0.009883	0.028633	0.030868	0.056354
		243.584	0.072225	0.071497	0.176306	0.178596	0.270428	0.273206	0.413689	0.423628	0.588746	0.612584	0.693583	0.730624	0.82718	0.874419	0.94179	0.984532		243.584	0.017478	0.020706	0.056079	0.058108	0.115376	0.116278	0.212904	0.214723	0.320819	0.324785	0.438527	0.450357	0.610818	0.63963	0.696133	0.736141		243.582	-0.01378	2.66e-33	-0.01357	2.96e-19	-0.00749	0.001238	0.00593	0.009914	0.029128	0.030962	0.05663
		243.784	0.07205	0.071703	0.177024	0.179004	0.27097	0.273799	0.414352	0.424273	0.589359	0.613192	0.693566	0.731064	0.82837	0.874606	0.941712	0.984584		243.784	0.017609	0.020771	0.056505	0.058276	0.115368	0.116577	0.213414	0.215183	0.321451	0.325346	0.438927	0.450958	0.611358	0.640117	0.696566	0.736454		243.782	-0.01377	2.66e-33	-0.01367	2.96e-19	-0.00734	0.001241	0.006032	0.009944	0.028941	0.031056	0.056587
		243.984	0.072325	0.071909	0.177622	0.17941	0.271473	0.274392	0.414896	0.424916	0.590674	0.613796	0.694049	0.7315	0.829162	0.874792	0.942414	0.984636		243.984	0.017685	0.020836	0.056984	0.058444	0.115618	0.116877	0.214098	0.215642	0.321615	0.325905	0.439571	0.451556	0.611503	0.6406	0.696845	0.736764		243.982	-0.01373	2.66e-33	-0.01368	2.97e-19	-0.0069	0.001245	0.006168	0.009974	0.028954	0.031149	0.056983
		244.184	0.072524	0.072115	0.178171	0.179816	0.272474	0.274983	0.415654	0.425557	0.591788	0.614396	0.694304	0.731932	0.83011	0.874975	0.94307	0.984686		244.184	0.017857	0.0209	0.057664	0.058611	0.115596	0.117176	0.214783	0.2161	0.321812	0.326462	0.439842	0.452151	0.61207	0.64108	0.697423	0.737071		244.182	-0.01378	2.66e-33	-0.01345	2.98e-19	-0.0068	0.001249	0.006491	0.010005	0.028639	0.031243	0.056933
		244.384	0.072709	0.072321	0.178744	0.180222	0.273098	0.275573	0.416491	0.426195	0.592503	0.614993	0.694716	0.732361	0.830323	0.875156	0.94378	0.984736		244.384	0.017875	0.020965	0.057923	0.058779	0.116158	0.117474	0.214893	0.216557	0.322202	0.327017	0.440198	0.452743	0.61246	0.641556	0.697948	0.737374		244.382	-0.01412	2.66e-33	-0.01337	2.99e-19	-0.00667	0.001253	0.006853	0.010035	0.028615	0.031336	0.057112
		244.584	0.072445	0.072526	0.179138	0.180626	0.273549	0.276161	0.416754	0.42683	0.593261	0.615586	0.695059	0.732786	0.831034	0.875334	0.94418	0.984785		244.584	0.017799	0.02103	0.0583	0.058946	0.116531	0.117773	0.215255	0.217012	0.322643	0.32757	0.440665	0.453332	0.612535	0.642028	0.698248	0.737675		244.582	-0.01453	2.66e-33	-0.01346	3e-19	-0.00645	0.001256	0.007146	0.010066	0.028767	0.03143	0.057383
		244.784	0.072228	0.072732	0.179492	0.18103	0.274268	0.276749	0.417203	0.427462	0.594507	0.616175	0.695228	0.733207	0.831471	0.87551	0.944658	0.984832		244.784	0.017596	0.021094	0.058613	0.059114	0.116894	0.11807	0.215623	0.217467	0.323181	0.328121	0.441224	0.453919	0.612911	0.642497	0.698691	0.737973		244.782	-0.01444	2.66e-33	-0.01345	3.01e-19	-0.00622	0.00126	0.00747	0.010096	0.028556	0.031523	0.057563
		244.984	0.072469	0.072937	0.179854	0.181433	0.275044	0.277335	0.417774	0.428092	0.595268	0.616761	0.695855	0.733625	0.832307	0.875684	0.94527	0.984879		244.984	0.017328	0.021159	0.058907	0.059281	0.117384	0.118368	0.21634	0.217921	0.323536	0.32867	0.441839	0.454503	0.613597	0.642962	0.699155	0.738267		244.982	-0.01508	2.66e-33	-0.01345	3.02e-19	-0.00616	0.001264	0.007254	0.010126	0.028494	0.031617	0.058021
		245.184	0.072775	0.073142	0.180624	0.181835	0.275683	0.277919	0.418209	0.42872	0.595823	0.617343	0.696137	0.734039	0.832638	0.875856	0.945779	0.984926		245.184	0.017217	0.021224	0.05907	0.059448	0.117534	0.118665	0.217134	0.218374	0.32401	0.329218	0.442484	0.455084	0.613964	0.643424	0.699904	0.738559		245.182	-0.0147	2.66e-33	-0.01332	3.03e-19	-0.00652	0.001267	0.007868	0.010157	0.028344	0.03171	0.057824
		245.384	0.073062	0.073348	0.180923	0.182236	0.276086	0.278503	0.418612	0.429344	0.595933	0.617921	0.696802	0.73445	0.832825	0.876025	0.945897	0.984971		245.384	0.017469	0.021288	0.059589	0.059616	0.117926	0.118962	0.217471	0.218826	0.324617	0.329763	0.443206	0.455662	0.614746	0.643883	0.700296	0.738848		245.382	-0.0144	2.66e-33	-0.01347	3.04e-19	-0.00646	0.001271	0.007837	0.010187	0.028191	0.031803	0.057561
		245.584	0.073238	0.073553	0.18131	0.182637	0.276592	0.279085	0.419147	0.429967	0.596191	0.618496	0.697304	0.734857	0.833415	0.876192	0.946291	0.985015		245.584	0.017425	0.021353	0.059769	0.059783	0.118271	0.119259	0.217542	0.219276	0.324571	0.330307	0.443502	0.456238	0.615434	0.644338	0.700511	0.739134		245.582	-0.01407	2.66e-33	-0.01351	3.05e-19	-0.0065	0.001275	0.007808	0.010217	0.027712	0.031897	0.057353
		245.784	0.073562	0.073757	0.181655	0.183037	0.277464	0.279666	0.42019	0.430586	0.596707	0.619067	0.697644	0.735261	0.833968	0.876357	0.946331	0.985059		245.784	0.017364	0.021418	0.059748	0.05995	0.118733	0.119555	0.217678	0.219726	0.325411	0.330849	0.443693	0.45681	0.615947	0.644789	0.701048	0.739417		245.782	-0.01425	2.66e-33	-0.01337	3.06e-19	-0.00653	0.001279	0.007734	0.010248	0.027713	0.03199	0.057521
		245.984	0.073596	0.073962	0.182226	0.183436	0.277877	0.280245	0.420408	0.431203	0.597258	0.619635	0.698515	0.735661	0.834598	0.87652	0.947148	0.985102		245.984	0.017119	0.021482	0.059847	0.060117	0.119033	0.11985	0.218526	0.220175	0.326119	0.331389	0.443906	0.45738	0.616659	0.645237	0.701575	0.739697		245.982	-0.01426	2.66e-33	-0.01363	3.07e-19	-0.00673	0.001282	0.008056	0.010278	0.027461	0.032084	0.057986
		246.184	0.074038	0.074167	0.182562	0.183834	0.278325	0.280824	0.421095	0.431818	0.597332	0.620199	0.699174	0.736058	0.835151	0.876681	0.947778	0.985144		246.184	0.017374	0.021547	0.060141	0.060284	0.118912	0.120146	0.219057	0.220622	0.326967	0.331927	0.44475	0.457948	0.617279	0.645682	0.702289	0.739974		246.182	-0.01418	2.66e-33	-0.01376	3.08e-19	-0.00711	0.001286	0.00788	0.010308	0.027712	0.032177	0.057856
		246.384	0.073842	0.074372	0.182998	0.184232	0.278629	0.281401	0.421713	0.43243	0.597502	0.62076	0.699873	0.736452	0.835632	0.87684	0.948828	0.985185		246.384	0.017704	0.021612	0.060543	0.06045	0.118896	0.120441	0.21926	0.221069	0.327366	0.332463	0.44562	0.458512	0.617921	0.646124	0.703107	0.740249		246.382	-0.01427	2.66e-33	-0.01373	3.09e-19	-0.00697	0.00129	0.007719	0.010339	0.027954	0.03227	0.058478
		246.584	0.073979	0.074576	0.183397	0.184629	0.278997	0.281976	0.42258	0.43304	0.598012	0.621317	0.700381	0.736842	0.836066	0.876997	0.948869	0.985226		246.584	0.018129	0.021676	0.060659	0.060617	0.119272	0.120736	0.21971	0.221514	0.327982	0.332997	0.446586	0.459074	0.618289	0.646562	0.703738	0.740521		246.582	-0.01456	2.66e-33	-0.01339	3.09e-19	-0.00769	0.001294	0.00755	0.010369	0.028032	0.032363	0.058597
		246.784	0.07394	0.07478	0.18374	0.185025	0.279566	0.282551	0.423233	0.433647	0.598657	0.621871	0.700954	0.737229	0.836852	0.877151	0.94928	0.985265		246.784	0.017737	0.021741	0.060699	0.060784	0.119522	0.12103	0.220232	0.221959	0.328499	0.33353	0.447562	0.459633	0.618869	0.646997	0.704057	0.74079		246.782	-0.01461	2.66e-33	-0.01363	3.1e-19	-0.00799	0.001297	0.007539	0.010399	0.028547	0.032457	0.058775
		246.984	0.073984	0.074985	0.183935	0.18542	0.280412	0.283124	0.423976	0.434252	0.598863	0.622421	0.701613	0.737612	0.83727	0.877304	0.949756	0.985305		246.984	0.017499	0.021806	0.060843	0.06095	0.119641	0.121324	0.220492	0.222403	0.328657	0.33406	0.448506	0.46019	0.619453	0.647429	0.704473	0.741056		246.982	-0.01426	2.66e-33	-0.01359	3.11e-19	-0.00824	0.001301	0.007676	0.01043	0.028714	0.03255	0.058626
		247.184	0.074238	0.075189	0.184332	0.185815	0.281154	0.283696	0.424912	0.434854	0.599505	0.622968	0.702839	0.737992	0.837896	0.877455	0.950085	0.985343		247.184	0.017464	0.02187	0.061376	0.061116	0.119853	0.121618	0.221407	0.222845	0.329017	0.334589	0.449194	0.460744	0.619986	0.647858	0.704648	0.74132		247.182	-0.01426	2.66e-33	-0.01347	3.12e-19	-0.00856	0.001305	0.007615	0.01046	0.029008	0.032643	0.058531
		247.384	0.074463	0.075393	0.184954	0.186208	0.281657	0.284267	0.425549	0.435453	0.600224	0.623511	0.703512	0.738369	0.838561	0.877604	0.950011	0.985381		247.384	0.017728	0.021935	0.061449	0.061283	0.120204	0.121911	0.221918	0.223287	0.32994	0.335116	0.449723	0.461295	0.620353	0.648283	0.705184	0.741581		247.382	-0.01441	2.66e-33	-0.01348	3.13e-19	-0.00855	0.001309	0.007427	0.01049	0.029433	0.032736	0.059205
		247.584	0.074292	0.075597	0.185042	0.186602	0.282897	0.284836	0.42617	0.436051	0.600687	0.624051	0.703962	0.738743	0.839505	0.877751	0.950403	0.985418		247.584	0.017857	0.021999	0.061835	0.061449	0.120473	0.122204	0.222364	0.223727	0.33061	0.335642	0.450401	0.461844	0.620681	0.648705	0.705373	0.74184		247.582	-0.0143	2.66e-33	-0.01307	3.14e-19	-0.00811	0.001312	0.007411	0.01052	0.030023	0.032829	0.05945
		247.784	0.074308	0.075801	0.185384	0.186994	0.283492	0.285405	0.426529	0.436645	0.601667	0.624588	0.70426	0.739114	0.840136	0.877896	0.950733	0.985454		247.784	0.018212	0.022064	0.062094	0.061615	0.120943	0.122496	0.222725	0.224167	0.331082	0.336165	0.451056	0.46239	0.621277	0.649124	0.706055	0.742096		247.782	-0.01409	2.66e-33	-0.01307	3.15e-19	-0.00824	0.001316	0.007616	0.010551	0.029999	0.032923	0.059751
		247.984	0.074676	0.076004	0.185727	0.187385	0.284203	0.285972	0.427169	0.437238	0.602292	0.625121	0.705026	0.739481	0.840451	0.878039	0.951509	0.98549		247.984	0.018396	0.022129	0.06194	0.061781	0.121455	0.122789	0.223246	0.224606	0.331331	0.336687	0.451697	0.462933	0.62146	0.64954	0.706423	0.742349		247.982	-0.01387	2.66e-33	-0.01317	3.16e-19	-0.00809	0.00132	0.00802	0.010581	0.0305	0.033016	0.059885
		248.184	0.07482	0.076208	0.186245	0.187776	0.285006	0.286538	0.427932	0.437828	0.602858	0.625651	0.705253	0.739846	0.840934	0.87818	0.952176	0.985525		248.184	0.018766	0.022193	0.061848	0.061947	0.121673	0.12308	0.223591	0.225043	0.33179	0.337206	0.452226	0.463474	0.621929	0.649953	0.706975	0.7426		248.182	-0.01408	2.66e-33	-0.01318	3.17e-19	-0.00822	0.001323	0.008344	0.010611	0.030998	0.033109	0.059798
		248.384	0.074674	0.076411	0.186617	0.188166	0.285278	0.287102	0.428663	0.438415	0.603681	0.626178	0.705994	0.740207	0.841288	0.87832	0.952893	0.985559		248.384	0.019056	0.022258	0.061594	0.062113	0.122209	0.123372	0.223864	0.22548	0.331804	0.337724	0.452718	0.464012	0.622308	0.650363	0.707506	0.742848		248.382	-0.01423	2.66e-33	-0.01321	3.18e-19	-0.00811	0.001327	0.008389	0.010641	0.031461	0.033202	0.060258
		248.584	0.074702	0.076615	0.186965	0.188556	0.285557	0.287665	0.4293	0.439	0.604261	0.626702	0.706517	0.740565	0.841604	0.878458	0.953205	0.985593		248.584	0.01913	0.022323	0.061753	0.062279	0.122635	0.123663	0.22448	0.225915	0.331795	0.338241	0.453297	0.464548	0.622539	0.65077	0.70778	0.743094		248.582	-0.01456	2.66e-33	-0.01303	3.19e-19	-0.00796	0.001331	0.008597	0.010672	0.031466	0.033295	0.060704
		248.784	0.074802	0.076818	0.187422	0.188944	0.286145	0.288227	0.430007	0.439583	0.605053	0.627222	0.706979	0.74092	0.841956	0.878594	0.953541	0.985626		248.784	0.019434	0.022387	0.061747	0.062445	0.123379	0.123954	0.224454	0.22635	0.332038	0.338755	0.454009	0.465081	0.622835	0.651173	0.70841	0.743337		248.782	-0.01431	2.66e-33	-0.01301	3.2e-19	-0.00785	0.001335	0.008561	0.010702	0.031374	0.033388	0.060821
		248.984	0.074918	0.077021	0.187874	0.189332	0.286677	0.288788	0.430671	0.440163	0.605309	0.627739	0.707684	0.741273	0.842481	0.878728	0.95362	0.985658		248.984	0.019421	0.022452	0.061772	0.06261	0.124126	0.124244	0.225454	0.226784	0.332248	0.339268	0.454075	0.465612	0.62336	0.651574	0.70893	0.743578		248.982	-0.01457	2.66e-33	-0.01269	3.21e-19	-0.00782	0.001338	0.008406	0.010732	0.031566	0.033481	0.061164
		249.184	0.075578	0.077224	0.188498	0.189719	0.287036	0.289348	0.431085	0.440741	0.605693	0.628253	0.708185	0.741622	0.842512	0.878861	0.954077	0.98569		249.184	0.019764	0.022517	0.062205	0.062776	0.124471	0.124534	0.225679	0.227216	0.332439	0.339779	0.454071	0.46614	0.623642	0.651972	0.709351	0.743817		249.182	-0.01435	2.66e-33	-0.01264	3.22e-19	-0.00813	0.001342	0.008816	0.010763	0.031749	0.033574	0.061037
		249.384	0.075571	0.077427	0.188552	0.190105	0.287216	0.289906	0.43152	0.441317	0.605742	0.628763	0.708924	0.741968	0.842951	0.878991	0.954309	0.985722		249.384	0.01975	0.022581	0.062621	0.062941	0.124885	0.124824	0.225741	0.227648	0.332852	0.340288	0.454267	0.466665	0.624622	0.652367	0.709716	0.744053		249.382	-0.0144	2.66e-33	-0.0125	3.23e-19	-0.00815	0.001346	0.008508	0.010793	0.031522	0.033667	0.061447
		249.584	0.075988	0.07763	0.189116	0.190491	0.287778	0.290464	0.431958	0.44189	0.605779	0.629271	0.709448	0.742311	0.843517	0.879121	0.954889	0.985753		249.584	0.019942	0.022646	0.062336	0.063107	0.125288	0.125114	0.225855	0.228079	0.333711	0.340795	0.454372	0.467188	0.625404	0.652758	0.710023	0.744287		249.582	-0.01431	2.66e-33	-0.01238	3.23e-19	-0.00827	0.001349	0.008302	0.010823	0.031195	0.03376	0.061855
		249.784	0.076949	0.077833	0.18946	0.190876	0.287921	0.291019	0.432534	0.442461	0.60617	0.629775	0.709874	0.742651	0.843923	0.879248	0.955139	0.985783		249.784	0.02025	0.02271	0.062371	0.063272	0.125504	0.125403	0.226225	0.228508	0.33485	0.341301	0.454653	0.467709	0.625651	0.653147	0.710635	0.744518		249.782	-0.0147	2.66e-33	-0.01221	3.24e-19	-0.00841	0.001353	0.008757	0.010853	0.031066	0.033853	0.062347
		249.984	0.077305	0.078035	0.190308	0.19126	0.288288	0.291574	0.432612	0.44303	0.60683	0.630276	0.710814	0.742989	0.844284	0.879374	0.955735	0.985812		249.984	0.020527	0.022775	0.062515	0.063437	0.125717	0.125691	0.226656	0.228937	0.335584	0.341805	0.454975	0.468227	0.626134	0.653533	0.711449	0.744747		249.982	-0.01466	2.66e-33	-0.01241	3.25e-19	-0.00828	0.001357	0.008983	0.010883	0.030798	0.033946	0.062541
		250.184	0.077905	0.078238	0.190609	0.191643	0.288292	0.292128	0.433083	0.443596	0.607122	0.630774	0.711101	0.743323	0.844533	0.879498	0.955803	0.985842		250.184	0.020773	0.02284	0.062544	0.063602	0.125627	0.12598	0.22657	0.229365	0.335972	0.342307	0.455506	0.468742	0.626722	0.653916	0.711729	0.744974		250.182	-0.01483	2.66e-33	-0.01273	3.26e-19	-0.008	0.001361	0.009101	0.010914	0.030894	0.034038	0.06253
		250.384	0.077998	0.07844	0.191252	0.192026	0.289048	0.29268	0.433343	0.44416	0.607654	0.631269	0.711361	0.743655	0.84469	0.879621	0.956264	0.98587		250.384	0.020912	0.022904	0.062813	0.063767	0.125858	0.126268	0.226996	0.229792	0.336331	0.342808	0.455806	0.469255	0.627325	0.654296	0.712318	0.745198		250.382	-0.01504	2.66e-33	-0.0126	3.27e-19	-0.0079	0.001364	0.009553	0.010944	0.030373	0.034131	0.063053
		250.584	0.078438	0.078642	0.191604	0.192408	0.289459	0.293231	0.433673	0.444721	0.60806	0.631761	0.711651	0.743984	0.844657	0.879742	0.956473	0.985898		250.584	0.02071	0.022969	0.062621	0.063932	0.126135	0.126555	0.227501	0.230217	0.337025	0.343306	0.456163	0.469766	0.627918	0.654674	0.71234	0.745421		250.582	-0.01498	2.66e-33	-0.01267	3.28e-19	-0.00754	0.001368	0.009286	0.010974	0.030039	0.034224	0.063242
		250.784	0.078703	0.078845	0.191754	0.192789	0.289984	0.293781	0.433866	0.445281	0.60853	0.63225	0.712119	0.74431	0.84488	0.879862	0.957117	0.985926		250.784	0.020373	0.023033	0.06305	0.064097	0.126216	0.126843	0.227934	0.230642	0.337573	0.343804	0.456486	0.470274	0.628641	0.655048	0.712796	0.745641		250.782	-0.01446	2.66e-33	-0.01308	3.29e-19	-0.00712	0.001372	0.009261	0.011004	0.03016	0.034317	0.063313
		250.984	0.079039	0.079047	0.192416	0.19317	0.290765	0.29433	0.434399	0.445838	0.609086	0.632735	0.712134	0.744633	0.845247	0.87998	0.957323	0.985953		250.984	0.020407	0.023098	0.06351	0.064262	0.126354	0.12713	0.228189	0.231066	0.338093	0.344299	0.457089	0.47078	0.629304	0.65542	0.713189	0.745859		250.982	-0.01434	2.66e-33	-0.01325	3.3e-19	-0.00686	0.001375	0.009156	0.011035	0.029631	0.03441	0.063312
		251.184	0.079442	0.079249	0.19292	0.193549	0.291148	0.294877	0.435092	0.446392	0.610016	0.633218	0.712432	0.744954	0.845723	0.880096	0.957895	0.98598		251.184	0.020463	0.023163	0.063707	0.064426	0.126177	0.127416	0.229061	0.231489	0.338896	0.344792	0.457744	0.471283	0.629776	0.655789	0.713553	0.746074		251.182	-0.01452	2.66e-33	-0.01339	3.31e-19	-0.00622	0.001379	0.009215	0.011065	0.0296	0.034502	0.063336
		251.384	0.079402	0.07945	0.192626	0.193928	0.291838	0.295424	0.43523	0.446945	0.610436	0.633698	0.712651	0.745272	0.846034	0.880211	0.957931	0.986006		251.384	0.020535	0.023227	0.063747	0.064591	0.126439	0.127703	0.228896	0.231911	0.339857	0.345284	0.458544	0.471784	0.629825	0.656156	0.713879	0.746288		251.382	-0.0145	2.66e-33	-0.01349	3.32e-19	-0.00558	0.001383	0.009097	0.011095	0.030367	0.034595	0.063631
		251.584	0.079443	0.079652	0.192829	0.194307	0.292483	0.295969	0.435524	0.447495	0.611389	0.634175	0.71305	0.745587	0.84659	0.880325	0.958148	0.986031		251.584	0.020688	0.023292	0.064522	0.064755	0.126517	0.127989	0.229321	0.232332	0.341022	0.345775	0.459317	0.472283	0.630344	0.656519	0.714034	0.746499		251.582	-0.01419	2.66e-33	-0.01351	3.33e-19	-0.00547	0.001387	0.009258	0.011125	0.030585	0.034688	0.063715
		251.784	0.079733	0.079854	0.193131	0.194684	0.292786	0.296513	0.435994	0.448043	0.61227	0.634648	0.713626	0.745899	0.846933	0.880437	0.95873	0.986056		251.784	0.020711	0.023356	0.064908	0.06492	0.12679	0.128274	0.229985	0.232752	0.341332	0.346263	0.459911	0.472779	0.631016	0.65688	0.714267	0.746708		251.782	-0.01391	2.66e-33	-0.01392	3.34e-19	-0.00561	0.00139	0.009366	0.011155	0.030715	0.03478	0.063815
		251.984	0.079964	0.080055	0.193661	0.195061	0.293328	0.297055	0.436915	0.448589	0.612617	0.635119	0.713917	0.746209	0.847363	0.880547	0.959425	0.986081		251.984	0.020551	0.023421	0.065104	0.065084	0.127044	0.128559	0.230832	0.233171	0.341159	0.34675	0.460695	0.473273	0.631102	0.657238	0.714821	0.746916		251.982	-0.01377	2.66e-33	-0.01411	3.35e-19	-0.00546	0.001394	0.009574	0.011185	0.03105	0.034873	0.063597
		252.184	0.080048	0.080257	0.194052	0.195437	0.294026	0.297597	0.437838	0.449132	0.613106	0.635587	0.714448	0.746516	0.847789	0.880656	0.95977	0.986105		252.184	0.020541	0.023485	0.065576	0.065248	0.127353	0.128844	0.231825	0.233589	0.341435	0.347235	0.461472	0.473765	0.631343	0.657594	0.715283	0.747121		252.182	-0.01386	2.66e-33	-0.0138	3.36e-19	-0.0055	0.001398	0.00923	0.011216	0.031459	0.034966	0.063861
		252.384	0.080343	0.080458	0.194256	0.195812	0.294404	0.298137	0.438512	0.449673	0.613365	0.636052	0.715017	0.746821	0.848244	0.880764	0.960244	0.986129		252.384	0.020402	0.02355	0.065802	0.065413	0.127685	0.129129	0.232643	0.234007	0.341672	0.347719	0.462464	0.474254	0.63171	0.657946	0.715599	0.747324		252.382	-0.01325	2.66e-33	-0.0138	3.36e-19	-0.00522	0.001401	0.009241	0.011246	0.031654	0.035058	0.064023
		252.584	0.08098	0.080659	0.194601	0.196187	0.294675	0.298676	0.439223	0.450212	0.614009	0.636514	0.715509	0.747123	0.848812	0.880871	0.960734	0.986153		252.584	0.020445	0.023615	0.065678	0.065577	0.128443	0.129413	0.23299	0.234423	0.341996	0.348201	0.463147	0.47474	0.632062	0.658297	0.716087	0.747525		252.582	-0.01316	2.66e-33	-0.01351	3.37e-19	-0.00542	0.001405	0.008859	0.011276	0.031606	0.035151	0.064022
		252.784	0.081299	0.08086	0.194831	0.196561	0.295303	0.299214	0.439879	0.450749	0.614867	0.636973	0.715992	0.747422	0.849361	0.880976	0.96126	0.986176		252.784	0.020699	0.023679	0.065823	0.065741	0.129065	0.129697	0.233608	0.234838	0.342032	0.348681	0.464064	0.475225	0.631946	0.658644	0.716529	0.747724		252.782	-0.01306	2.66e-33	-0.01355	3.38e-19	-0.00556	0.001409	0.008752	0.011306	0.031809	0.035244	0.064138
		252.984	0.081104	0.081061	0.195018	0.196934	0.296038	0.299751	0.440589	0.451284	0.615628	0.63743	0.716507	0.747719	0.84945	0.881079	0.961553	0.986198		252.984	0.020604	0.023744	0.066288	0.065904	0.129407	0.12998	0.2346	0.235253	0.342392	0.349159	0.464613	0.475707	0.632092	0.658989	0.71687	0.747921		252.982	-0.01337	2.66e-33	-0.01319	3.39e-19	-0.00583	0.001413	0.008719	0.011336	0.031915	0.035336	0.06415
		253.184	0.081589	0.081262	0.195185	0.197307	0.296298	0.300287	0.441235	0.451816	0.616303	0.637883	0.717378	0.748013	0.849525	0.881182	0.962086	0.98622		253.184	0.020725	0.023808	0.066918	0.066068	0.129694	0.130264	0.235025	0.235666	0.342931	0.349636	0.465011	0.476187	0.632576	0.659332	0.71781	0.748116		253.182	-0.01367	2.66e-33	-0.01325	3.4e-19	-0.00619	0.001416	0.008638	0.011366	0.031967	0.035429	0.064465
		253.384	0.081413	0.081463	0.195529	0.197679	0.296818	0.300821	0.441535	0.452346	0.616721	0.638334	0.717724	0.748305	0.849616	0.881283	0.962519	0.986242		253.384	0.020777	0.023873	0.066971	0.066232	0.130175	0.130546	0.234941	0.236079	0.343736	0.350111	0.465657	0.476665	0.633365	0.659671	0.718708	0.748309		253.382	-0.01393	2.66e-33	-0.01281	3.41e-19	-0.00673	0.00142	0.00828	0.011397	0.032114	0.035521	0.064638
		253.584	0.082156	0.081664	0.196029	0.19805	0.297031	0.301355	0.442246	0.452874	0.617257	0.638782	0.718141	0.748594	0.850141	0.881383	0.963119	0.986263		253.584	0.020993	0.023937	0.066998	0.066396	0.130556	0.130829	0.235344	0.23649	0.344491	0.350585	0.465883	0.47714	0.633763	0.660009	0.71931	0.7485		253.582	-0.01403	2.66e-33	-0.01279	3.42e-19	-0.00687	0.001424	0.008703	0.011427	0.03224	0.035614	0.064648
		253.784	0.082437	0.081864	0.196464	0.19842	0.297745	0.301887	0.443273	0.4534	0.618199	0.639227	0.71876	0.748881	0.850878	0.881481	0.96388	0.986284		253.784	0.021459	0.024002	0.06693	0.066559	0.130885	0.131111	0.235749	0.236901	0.344898	0.351057	0.466361	0.477613	0.634013	0.660344	0.719979	0.748689		253.782	-0.0146	2.66e-33	-0.0123	3.43e-19	-0.00702	0.001427	0.009388	0.011457	0.032385	0.035706	0.064922
		253.984	0.082354	0.082065	0.19721	0.19879	0.298725	0.302418	0.443802	0.453924	0.618829	0.63967	0.719224	0.749165	0.851524	0.881578	0.964107	0.986305		253.984	0.021496	0.024067	0.066398	0.066723	0.131106	0.131393	0.236531	0.237311	0.345604	0.351527	0.466687	0.478084	0.634614	0.660676	0.720679	0.748876		253.982	-0.01524	2.66e-33	-0.01199	3.44e-19	-0.00705	0.001431	0.00956	0.011487	0.032711	0.035798	0.065004
		254.184	0.082336	0.082265	0.197544	0.199159	0.299342	0.302947	0.444093	0.454446	0.619219	0.640109	0.719356	0.749447	0.851672	0.881674	0.964546	0.986325		254.184	0.021795	0.024131	0.066166	0.066886	0.131347	0.131674	0.237026	0.237719	0.346326	0.351996	0.466829	0.478552	0.635291	0.661006	0.72132	0.749062		254.182	-0.01583	2.66e-33	-0.01215	3.45e-19	-0.0075	0.001435	0.00982	0.011517	0.033026	0.035891	0.065294
		254.384	0.082425	0.082465	0.198007	0.199527	0.300311	0.303476	0.444414	0.454965	0.619863	0.640546	0.71989	0.749727	0.852	0.881769	0.965581	0.986345		254.384	0.022644	0.024196	0.065999	0.067049	0.131536	0.131955	0.23718	0.238127	0.347039	0.352463	0.467393	0.479018	0.635954	0.661333	0.721691	0.749246		254.382	-0.01596	2.66e-33	-0.01234	3.46e-19	-0.00717	0.001438	0.009626	0.011547	0.033078	0.035983	0.06557
		254.584	0.082357	0.082665	0.198598	0.199895	0.300926	0.304004	0.444886	0.455482	0.620428	0.64098	0.720514	0.750004	0.852462	0.881863	0.966491	0.986364		254.584	0.022812	0.02426	0.065899	0.067213	0.132135	0.132236	0.236944	0.238534	0.347348	0.352929	0.467728	0.479483	0.636739	0.661658	0.722077	0.749427		254.582	-0.0161	2.66e-33	-0.01241	3.47e-19	-0.00689	0.001442	0.009385	0.011577	0.033283	0.036076	0.065802
		254.784	0.081983	0.082865	0.199171	0.200262	0.301979	0.30453	0.445179	0.455998	0.620963	0.641412	0.720891	0.750279	0.853089	0.881955	0.966823	0.986383		254.784	0.022879	0.024325	0.066064	0.067376	0.132516	0.132517	0.236753	0.23894	0.347726	0.353393	0.468163	0.479944	0.637111	0.661981	0.722509	0.749607		254.782	-0.01627	2.66e-33	-0.0127	3.48e-19	-0.00667	0.001446	0.009772	0.011607	0.033699	0.036168	0.065927
		254.984	0.082086	0.083065	0.199277	0.200628	0.303067	0.305055	0.445737	0.456511	0.621896	0.641841	0.721301	0.750551	0.853486	0.882046	0.967315	0.986402		254.984	0.023077	0.024389	0.06629	0.067539	0.132371	0.132797	0.236864	0.239345	0.348022	0.353855	0.468636	0.480404	0.637658	0.662301	0.722631	0.749785		254.982	-0.01671	2.66e-33	-0.01274	3.49e-19	-0.0064	0.00145	0.009959	0.011638	0.0335	0.03626	0.066041
		255.184	0.082136	0.083265	0.199495	0.200993	0.303668	0.305579	0.446264	0.457022	0.622527	0.642267	0.72177	0.750822	0.853996	0.882136	0.967685	0.986421		255.184	0.023563	0.024454	0.066568	0.067702	0.132075	0.133077	0.237131	0.239749	0.348233	0.354316	0.469072	0.480861	0.63804	0.662618	0.723095	0.749962		255.182	-0.01671	2.66e-33	-0.01279	3.49e-19	-0.00609	0.001453	0.010209	0.011668	0.033609	0.036353	0.066123
		255.384	0.081989	0.083465	0.199798	0.201358	0.304468	0.306102	0.447023	0.457531	0.623179	0.64269	0.722206	0.75109	0.854172	0.882225	0.967537	0.986439		255.384	0.023423	0.024518	0.06701	0.067865	0.132196	0.133356	0.237243	0.240153	0.348593	0.354775	0.469194	0.481317	0.6385	0.662934	0.723485	0.750136		255.382	-0.01651	2.66e-33	-0.01284	3.5e-19	-0.00591	0.001457	0.009978	0.011698	0.034066	0.036445	0.066226
		255.584	0.082347	0.083664	0.200696	0.201722	0.305005	0.306624	0.447646	0.458038	0.623796	0.643111	0.722727	0.751355	0.854797	0.882312	0.968037	0.986456		255.584	0.023784	0.024583	0.067337	0.068027	0.132351	0.133635	0.237589	0.240555	0.349449	0.355233	0.469443	0.48177	0.639004	0.663247	0.724024	0.750309		255.582	-0.01647	2.66e-33	-0.01298	3.51e-19	-0.0062	0.001461	0.010007	0.011728	0.034017	0.036537	0.06641
		255.784	0.082546	0.083864	0.20082	0.202086	0.305793	0.307144	0.448322	0.458542	0.623805	0.643529	0.723443	0.751619	0.855179	0.882399	0.968724	0.986474		255.784	0.023337	0.024647	0.067459	0.06819	0.132798	0.133914	0.238101	0.240956	0.349523	0.355689	0.469651	0.482221	0.639108	0.663558	0.724096	0.75048		255.782	-0.01625	2.66e-33	-0.01284	3.52e-19	-0.00589	0.001464	0.010124	0.011758	0.034128	0.036629	0.066706
		255.984	0.082549	0.084063	0.201656	0.202448	0.306179	0.307664	0.448787	0.459045	0.623762	0.643945	0.724197	0.75188	0.855858	0.882484	0.96913	0.986491		255.984	0.023166	0.024712	0.067638	0.068353	0.133174	0.134192	0.238403	0.241357	0.349612	0.356143	0.469634	0.48267	0.639289	0.663866	0.724164	0.75065		255.982	-0.0159	2.66e-33	-0.0127	3.53e-19	-0.00551	0.001468	0.009679	0.011788	0.034396	0.036721	0.066902
		256.184	0.083108	0.084262	0.201848	0.20281	0.306424	0.308182	0.449497	0.459546	0.623791	0.644358	0.724845	0.752139	0.85624	0.882569	0.969264	0.986508		256.184	0.023138	0.024777	0.068187	0.068515	0.133357	0.13447	0.238985	0.241756	0.350577	0.356596	0.470481	0.483116	0.640161	0.664172	0.723775	0.750817		256.182	-0.01522	2.66e-33	-0.01217	3.54e-19	-0.00509	0.001472	0.009423	0.011818	0.034863	0.036814	0.066882
		256.384	0.083799	0.084461	0.202082	0.203172	0.306685	0.308699	0.449899	0.460044	0.624432	0.644768	0.725019	0.752395	0.856881	0.882652	0.969848	0.986524		256.384	0.023303	0.024841	0.068235	0.068678	0.133931	0.134748	0.239258	0.242155	0.351066	0.357047	0.471118	0.483561	0.640582	0.664476	0.723784	0.750983		256.382	-0.01462	2.66e-33	-0.01239	3.55e-19	-0.00483	0.001475	0.00971	0.011848	0.034994	0.036906	0.066935
		256.584	0.084557	0.08466	0.202393	0.203532	0.307054	0.309215	0.450367	0.460541	0.625136	0.645176	0.725203	0.75265	0.857023	0.882734	0.970164	0.98654		256.584	0.023532	0.024906	0.068486	0.06884	0.134504	0.135026	0.239268	0.242553	0.351586	0.357497	0.47165	0.484003	0.641205	0.664777	0.724178	0.751148		256.582	-0.01456	2.66e-33	-0.01217	3.56e-19	-0.00492	0.001479	0.009407	0.011878	0.035537	0.036998	0.067191
		256.784	0.085024	0.084859	0.202553	0.203892	0.307189	0.30973	0.45073	0.461035	0.625915	0.645582	0.725571	0.752902	0.857011	0.882815	0.970161	0.986556		256.784	0.023722	0.02497	0.069161	0.069002	0.134919	0.135303	0.240106	0.24295	0.35197	0.357945	0.472391	0.484443	0.641474	0.665077	0.724417	0.75131		256.782	-0.01435	2.66e-33	-0.0123	3.57e-19	-0.00506	0.001483	0.009592	0.011908	0.035902	0.03709	0.067537
		256.984	0.08534	0.085058	0.202584	0.204252	0.307735	0.310244	0.451109	0.461528	0.62626	0.645985	0.725693	0.753152	0.856663	0.882895	0.97006	0.986572		256.984	0.023673	0.025035	0.069731	0.069164	0.135363	0.135579	0.240454	0.243346	0.352383	0.358392	0.47275	0.484882	0.641972	0.665374	0.72483	0.751471		256.982	-0.01411	2.66e-33	-0.01204	3.58e-19	-0.0055	0.001486	0.009635	0.011938	0.036318	0.037182	0.067559
		257.184	0.085795	0.085257	0.202544	0.20461	0.307831	0.310757	0.451711	0.462018	0.626426	0.646385	0.726215	0.7534	0.856738	0.882975	0.96997	0.986587		257.184	0.023491	0.025099	0.070418	0.069327	0.136216	0.135856	0.241149	0.243741	0.352758	0.358837	0.473221	0.485318	0.642713	0.665668	0.72517	0.751631		257.182	-0.01414	2.66e-33	-0.01183	3.59e-19	-0.00545	0.00149	0.009604	0.011968	0.036755	0.037274	0.067669
		257.384	0.08574	0.085455	0.202957	0.204968	0.30839	0.311268	0.451986	0.462507	0.626678	0.646783	0.726124	0.753646	0.856797	0.883053	0.970179	0.986602		257.384	0.023611	0.025164	0.070841	0.069489	0.136766	0.136132	0.241871	0.244135	0.353312	0.35928	0.473873	0.485752	0.643099	0.665961	0.725391	0.751789		257.382	-0.014	2.66e-33	-0.01162	3.6e-19	-0.00535	0.001494	0.00935	0.011998	0.037122	0.037366	0.067537
		257.584	0.085992	0.085654	0.203233	0.205325	0.308322	0.311779	0.452733	0.462993	0.627135	0.647178	0.726099	0.75389	0.857552	0.88313	0.970412	0.986617		257.584	0.023647	0.025228	0.071178	0.06965	0.136779	0.136408	0.243148	0.244528	0.353991	0.359722	0.47452	0.486184	0.643361	0.666252	0.7258	0.751945		257.582	-0.0142	2.66e-33	-0.0118	3.61e-19	-0.0053	0.001497	0.00968	0.012029	0.036911	0.037458	0.067835
		257.784	0.085899	0.085852	0.203711	0.205682	0.309026	0.312288	0.453482	0.463478	0.627951	0.647571	0.726419	0.754132	0.858081	0.883206	0.970738	0.986632		257.784	0.023789	0.025293	0.070778	0.069812	0.136807	0.136683	0.244148	0.244921	0.354626	0.360163	0.475126	0.486614	0.643567	0.66654	0.726446	0.7521		257.782	-0.01428	2.66e-33	-0.01145	3.62e-19	-0.00565	0.001501	0.009801	0.012059	0.037115	0.03755	0.068225
		257.984	0.085834	0.086051	0.20384	0.206037	0.309091	0.312796	0.453638	0.46396	0.628458	0.647962	0.726649	0.754372	0.858508	0.883281	0.970636	0.986646		257.984	0.023747	0.025357	0.070762	0.069974	0.136873	0.136958	0.244876	0.245312	0.355266	0.360602	0.475673	0.487041	0.644042	0.666826	0.726697	0.752253		257.982	-0.01424	2.66e-33	-0.01181	3.62e-19	-0.00581	0.001505	0.009603	0.012089	0.037588	0.037642	0.068317
		258.184	0.085696	0.086249	0.203994	0.206393	0.309874	0.313303	0.453731	0.464441	0.628814	0.64835	0.727427	0.754609	0.85891	0.883355	0.971322	0.98666		258.184	0.024358	0.025422	0.070733	0.070136	0.137112	0.137233	0.245401	0.245703	0.355718	0.36104	0.476338	0.487467	0.644687	0.66711	0.727119	0.752405		258.182	-0.01385	2.66e-33	-0.01243	3.63e-19	-0.00568	0.001509	0.009317	0.012119	0.037193	0.037734	0.068324
		258.384	0.085727	0.086447	0.204452	0.206747	0.310364	0.313809	0.453901	0.464919	0.629679	0.648735	0.727973	0.754845	0.859289	0.883428	0.972289	0.986674		258.384	0.024461	0.025486	0.070726	0.070297	0.137555	0.137507	0.245512	0.246093	0.355835	0.361476	0.476958	0.487891	0.645245	0.667392	0.727143	0.752555		258.382	-0.01393	2.66e-33	-0.01298	3.64e-19	-0.00505	0.001512	0.008833	0.012149	0.037351	0.037826	0.068284
		258.584	0.085386	0.086645	0.205007	0.207101	0.311117	0.314314	0.454258	0.465396	0.630372	0.649119	0.728822	0.755079	0.860051	0.8835	0.973018	0.986687		258.584	0.024337	0.025551	0.070818	0.070459	0.138169	0.137782	0.245814	0.246481	0.355693	0.36191	0.477136	0.488313	0.64575	0.667672	0.727418	0.752703		258.582	-0.01397	2.66e-33	-0.01284	3.65e-19	-0.00502	0.001516	0.0091	0.012179	0.037212	0.037918	0.068403
		258.784	0.085507	0.086843	0.205335	0.207454	0.311928	0.314818	0.454584	0.465871	0.630933	0.6495	0.72934	0.75531	0.860398	0.883572	0.97309	0.9867		258.784	0.024456	0.025615	0.071128	0.07062	0.137992	0.138055	0.24645	0.246869	0.355595	0.362343	0.477252	0.488732	0.646074	0.667949	0.727777	0.75285		258.782	-0.01369	2.66e-33	-0.01307	3.66e-19	-0.00475	0.00152	0.009351	0.012209	0.036783	0.03801	0.068395
		258.984	0.085966	0.08704	0.205249	0.207806	0.312474	0.315321	0.454592	0.466343	0.631826	0.649878	0.729957	0.75554	0.860879	0.883642	0.973565	0.986713		258.984	0.024588	0.02568	0.071339	0.070782	0.137825	0.138329	0.247015	0.247256	0.35578	0.362775	0.477437	0.48915	0.646729	0.668225	0.728368	0.752996		258.982	-0.01376	2.66e-33	-0.01321	3.67e-19	-0.00481	0.001523	0.009194	0.012239	0.036278	0.038102	0.06866
		259.184	0.085937	0.087238	0.206417	0.208158	0.312668	0.315822	0.455137	0.466814	0.632347	0.650254	0.730359	0.755768	0.861684	0.883712	0.973844	0.986726		259.184	0.024435	0.025744	0.071331	0.070943	0.137994	0.138602	0.247201	0.247643	0.356332	0.363205	0.477876	0.489566	0.647211	0.668499	0.729344	0.75314		259.182	-0.01382	2.66e-33	-0.01304	3.68e-19	-0.00472	0.001527	0.009065	0.012269	0.035762	0.038194	0.068494
		259.384	0.086017	0.087436	0.207055	0.208509	0.31336	0.316323	0.455542	0.467283	0.632971	0.650628	0.730926	0.755994	0.861935	0.88378	0.973991	0.986739		259.384	0.024172	0.025809	0.071698	0.071104	0.138064	0.138875	0.247307	0.248028	0.356909	0.363633	0.478243	0.48998	0.647553	0.66877	0.730001	0.753283		259.382	-0.01397	2.66e-33	-0.01281	3.69e-19	-0.00449	0.001531	0.008895	0.012299	0.035582	0.038285	0.068609
		259.584	0.086287	0.087633	0.207767	0.20886	0.313734	0.316822	0.456002	0.46775	0.633188	0.651	0.731623	0.756218	0.86264	0.883848	0.975049	0.986751		259.584	0.024355	0.025873	0.071618	0.071265	0.138273	0.139147	0.247198	0.248412	0.357443	0.36406	0.479046	0.490391	0.64765	0.66904	0.730601	0.753424		259.582	-0.01436	2.66e-33	-0.01303	3.7e-19	-0.00468	0.001534	0.008692	0.012329	0.035474	0.038377	0.068767
		259.784	0.086492	0.08783	0.208136	0.209209	0.314204	0.31732	0.456686	0.468215	0.633609	0.651369	0.732521	0.75644	0.862874	0.883915	0.975328	0.986763		259.784	0.024079	0.025938	0.071888	0.071426	0.138293	0.139419	0.246991	0.248796	0.357126	0.364486	0.47921	0.490801	0.648129	0.669307	0.730932	0.753564		259.782	-0.01433	2.66e-33	-0.01288	3.71e-19	-0.00472	0.001538	0.009005	0.012359	0.035471	0.038469	0.068924
		259.984	0.086706	0.088027	0.208917	0.209558	0.314577	0.317817	0.457387	0.468678	0.634147	0.651736	0.733494	0.75666	0.863754	0.883981	0.975566	0.986775		259.984	0.024124	0.026002	0.071961	0.071587	0.138204	0.139691	0.246816	0.249179	0.35743	0.36491	0.479633	0.491209	0.648421	0.669573	0.731155	0.753703		259.982	-0.01449	2.66e-33	-0.01264	3.72e-19	-0.00496	0.001542	0.008822	0.012389	0.035596	0.038561	0.068747
		260.184	0.087163	0.088225	0.2092	0.209907	0.314938	0.318314	0.458117	0.469139	0.63478	0.6521	0.734079	0.756878	0.863983	0.884046	0.975786	0.986786		260.184	0.024479	0.026066	0.072326	0.071748	0.137909	0.139962	0.246985	0.249561	0.358126	0.365333	0.480442	0.491615	0.649301	0.669836	0.731404	0.75384		260.182	-0.01427	2.66e-33	-0.01249	3.73e-19	-0.00548	0.001545	0.009081	0.012419	0.03567	0.038652	0.068931
		260.384	0.087348	0.088422	0.209798	0.210255	0.316001	0.318809	0.458591	0.469598	0.635547	0.652463	0.734402	0.757094	0.864591	0.88411	0.976151	0.986798		260.384	0.024799	0.026131	0.07254	0.071909	0.138503	0.140234	0.246831	0.249942	0.358397	0.365754	0.480923	0.492019	0.649592	0.670098	0.731775	0.753976		260.382	-0.01466	2.66e-33	-0.01271	3.74e-19	-0.0061	0.001549	0.009162	0.012449	0.03592	0.038744	0.069018
		260.584	0.087566	0.088618	0.210011	0.210602	0.316891	0.319303	0.45911	0.470056	0.635753	0.652823	0.734867	0.757309	0.864609	0.884174	0.976526	0.986809		260.584	0.02479	0.026195	0.072862	0.072069	0.138542	0.140504	0.246851	0.250322	0.359017	0.366174	0.481608	0.492421	0.650117	0.670357	0.732203	0.75411		260.582	-0.01511	2.66e-33	-0.01237	3.75e-19	-0.00654	0.001553	0.009581	0.012479	0.03615	0.038836	0.069219
		260.784	0.087677	0.088815	0.210453	0.210948	0.317404	0.319795	0.459479	0.470511	0.635908	0.653181	0.735318	0.757521	0.864949	0.884236	0.976803	0.98682		260.784	0.024789	0.02626	0.072999	0.07223	0.138695	0.140775	0.247142	0.250701	0.359313	0.366592	0.482072	0.492821	0.650483	0.670615	0.732811	0.754243		260.782	-0.01512	2.66e-33	-0.0124	3.75e-19	-0.00675	0.001556	0.009888	0.012509	0.036258	0.038927	0.069416
		260.984	0.088018	0.089012	0.211013	0.211294	0.31844	0.320287	0.459876	0.470965	0.636433	0.653536	0.736092	0.757732	0.865058	0.884298	0.977105	0.986831		260.984	0.024885	0.026324	0.073055	0.07239	0.139155	0.141045	0.247489	0.251079	0.359858	0.367009	0.482679	0.493219	0.650574	0.670871	0.733182	0.754375		260.982	-0.01531	2.66e-33	-0.01205	3.76e-19	-0.00643	0.00156	0.010409	0.012539	0.036401	0.039019	0.069571
		261.184	0.088087	0.089209	0.211422	0.211639	0.318757	0.320778	0.460776	0.471417	0.636717	0.65389	0.73649	0.757941	0.865595	0.884359	0.977403	0.986842		261.184	0.024939	0.026389	0.073212	0.072551	0.139699	0.141315	0.248007	0.251457	0.360419	0.367424	0.483432	0.493616	0.651049	0.671125	0.733832	0.754505		261.182	-0.01551	2.66e-33	-0.0121	3.77e-19	-0.00604	0.001564	0.010535	0.012568	0.036082	0.039111	0.069755
		261.384	0.087909	0.089405	0.212149	0.211983	0.319469	0.321268	0.461289	0.471867	0.63719	0.654241	0.736661	0.758149	0.866246	0.88442	0.977726	0.986852		261.384	0.024967	0.026453	0.073262	0.072711	0.13993	0.141584	0.248388	0.251834	0.361242	0.367838	0.483955	0.49401	0.651577	0.671377	0.734416	0.754634		261.382	-0.01593	2.66e-33	-0.01237	3.78e-19	-0.00597	0.001567	0.010606	0.012598	0.03606	0.039202	0.070514
		261.584	0.08778	0.089601	0.212453	0.212327	0.319847	0.321756	0.461937	0.472315	0.637989	0.65459	0.737249	0.758354	0.866967	0.884479	0.978238	0.986862		261.584	0.024736	0.026518	0.07308	0.072871	0.139869	0.141853	0.248687	0.252209	0.361746	0.368251	0.484745	0.494402	0.652337	0.671627	0.734955	0.754762		261.582	-0.01601	2.66e-33	-0.01237	3.79e-19	-0.00614	0.001571	0.011141	0.012628	0.036164	0.039294	0.071083
		261.784	0.088343	0.089798	0.212762	0.21267	0.320681	0.322244	0.462789	0.472761	0.638489	0.654937	0.737864	0.758558	0.867874	0.884538	0.978774	0.986872		261.784	0.024523	0.026582	0.073109	0.073032	0.140257	0.142122	0.248937	0.252584	0.362315	0.368662	0.484642	0.494793	0.652939	0.671875	0.735061	0.754888		261.782	-0.01572	2.66e-33	-0.01262	3.8e-19	-0.00591	0.001575	0.010977	0.012658	0.036403	0.039385	0.071412
		261.984	0.088547	0.089994	0.212816	0.213013	0.320879	0.32273	0.463023	0.473206	0.638796	0.655282	0.738193	0.75876	0.868274	0.884596	0.979446	0.986882		261.984	0.024781	0.026647	0.073368	0.073192	0.141029	0.142391	0.249087	0.252959	0.362712	0.369072	0.4848	0.495182	0.653813	0.672121	0.734633	0.755014		261.982	-0.01549	2.66e-33	-0.01291	3.81e-19	-0.00543	0.001578	0.010896	0.012688	0.036234	0.039477	0.071412
		262.184	0.088987	0.09019	0.212991	0.213355	0.32171	0.323215	0.463197	0.473649	0.639229	0.655624	0.738388	0.758961	0.868687	0.884653	0.980325	0.986892		262.184	0.025108	0.026711	0.073285	0.073352	0.141782	0.142659	0.249587	0.253332	0.363432	0.36948	0.485216	0.495569	0.654459	0.672366	0.73494	0.755138		262.182	-0.01531	2.66e-33	-0.01272	3.82e-19	-0.00522	0.001582	0.011103	0.012718	0.036032	0.039568	0.071631
		262.384	0.089377	0.090386	0.21324	0.213696	0.321785	0.3237	0.463569	0.474089	0.640156	0.655965	0.738401	0.759159	0.869065	0.88471	0.981051	0.986901		262.384	0.025092	0.026776	0.07342	0.073512	0.142641	0.142927	0.249967	0.253704	0.363731	0.369887	0.485074	0.495954	0.655005	0.672609	0.735226	0.75526		262.382	-0.01503	2.66e-33	-0.01272	3.83e-19	-0.00496	0.001586	0.011132	0.012748	0.036189	0.03966	0.072124
		262.584	0.089616	0.090582	0.213553	0.214036	0.322193	0.324183	0.463975	0.474529	0.64081	0.656303	0.738705	0.759356	0.869695	0.884765	0.9815	0.986911		262.584	0.025218	0.02684	0.073282	0.073671	0.143202	0.143194	0.250402	0.254076	0.364302	0.370293	0.485565	0.496337	0.655672	0.67285	0.735765	0.755382		262.582	-0.01476	2.66e-33	-0.012	3.84e-19	-0.00458	0.001589	0.011476	0.012778	0.036363	0.039751	0.072551
		262.784	0.090233	0.090777	0.213881	0.214376	0.322614	0.324665	0.463927	0.474966	0.641125	0.656639	0.738955	0.759551	0.870343	0.884821	0.981621	0.98692		262.784	0.025329	0.026904	0.073414	0.073831	0.143533	0.143462	0.251003	0.254447	0.364739	0.370697	0.485754	0.496719	0.656251	0.673089	0.736149	0.755502		262.782	-0.01444	2.66e-33	-0.01194	3.85e-19	-0.00424	0.001593	0.011277	0.012808	0.036369	0.039843	0.07304
		262.984	0.090521	0.090973	0.214299	0.214715	0.322947	0.325146	0.464207	0.475401	0.641569	0.656973	0.739025	0.759745	0.870911	0.884875	0.98202	0.986929		262.984	0.025222	0.026969	0.073368	0.073991	0.143986	0.143729	0.251718	0.254817	0.365413	0.3711	0.486219	0.497098	0.656593	0.673326	0.736797	0.755621		262.982	-0.01477	2.66e-33	-0.01171	3.86e-19	-0.00432	0.001597	0.010988	0.012838	0.036753	0.039934	0.073651
		263.184	0.090793	0.091168	0.214575	0.215054	0.322979	0.325626	0.46459	0.475835	0.642048	0.657305	0.739142	0.759937	0.871269	0.884929	0.982033	0.986938		263.184	0.025278	0.027033	0.073699	0.07415	0.143744	0.143995	0.252446	0.255186	0.366071	0.371501	0.487014	0.497476	0.657015	0.673562	0.737263	0.755739		263.182	-0.01474	2.66e-33	-0.01133	3.87e-19	-0.0044	0.0016	0.010947	0.012868	0.03705	0.040026	0.073956
		263.384	0.091187	0.091364	0.214584	0.215392	0.323347	0.326105	0.46507	0.476267	0.642437	0.657635	0.739277	0.760127	0.87115	0.884982	0.982793	0.986946		263.384	0.025397	0.027098	0.074128	0.07431	0.143747	0.144261	0.252797	0.255554	0.366493	0.371901	0.487797	0.497852	0.656906	0.673795	0.737475	0.755856		263.382	-0.01486	2.66e-33	-0.01119	3.88e-19	-0.00438	0.001604	0.011029	0.012898	0.037547	0.040117	0.07439
		263.584	0.091623	0.091559	0.214948	0.215729	0.323816	0.326583	0.465547	0.476697	0.642747	0.657963	0.73959	0.760316	0.871213	0.885034	0.983476	0.986955		263.584	0.025591	0.027162	0.074054	0.074469	0.144007	0.144527	0.25311	0.255921	0.366743	0.3723	0.48814	0.498226	0.656958	0.674027	0.737925	0.755971		263.582	-0.01509	2.66e-33	-0.01137	3.89e-19	-0.00485	0.001608	0.010962	0.012928	0.037974	0.040208	0.074484
		263.784	0.091815	0.091754	0.215605	0.216066	0.324364	0.32706	0.465864	0.477125	0.643291	0.658289	0.740155	0.760503	0.871215	0.885085	0.98339	0.986963		263.784	0.025723	0.027227	0.074096	0.074629	0.143613	0.144793	0.253407	0.256288	0.367166	0.372697	0.488137	0.498599	0.657253	0.674258	0.738483	0.756086		263.782	-0.01493	2.66e-33	-0.01139	3.89e-19	-0.00525	0.001611	0.010693	0.012957	0.038243	0.0403	0.07481
		263.984	0.091688	0.091949	0.215976	0.216402	0.324818	0.327536	0.46622	0.477552	0.643847	0.658613	0.740692	0.760689	0.871776	0.885136	0.983595	0.986972		263.984	0.025721	0.027291	0.074343	0.074788	0.142909	0.145058	0.253976	0.256654	0.368186	0.373093	0.488649	0.498969	0.657106	0.674486	0.738453	0.756199		263.982	-0.01513	2.66e-33	-0.01149	3.9e-19	-0.0056	0.001615	0.010186	0.012987	0.038481	0.040391	0.074896
		264.184	0.091994	0.092144	0.216673	0.216737	0.324883	0.328011	0.4664	0.477977	0.644262	0.658935	0.740917	0.760873	0.871846	0.885187	0.984117	0.98698		264.184	0.025834	0.027355	0.074792	0.074947	0.142939	0.145323	0.254171	0.257018	0.368552	0.373487	0.489112	0.499338	0.65743	0.674713	0.738856	0.756311		264.182	-0.01491	2.66e-33	-0.01187	3.91e-19	-0.00593	0.001619	0.01036	0.013017	0.038717	0.040482	0.074961
		264.384	0.091935	0.092339	0.217006	0.217072	0.325567	0.328485	0.466803	0.4784	0.644433	0.659255	0.741123	0.761055	0.872309	0.885236	0.984588	0.986988		264.384	0.025931	0.02742	0.075001	0.075106	0.143408	0.145588	0.254294	0.257382	0.369459	0.373881	0.489737	0.499705	0.657406	0.674939	0.739201	0.756422		264.382	-0.0149	2.66e-33	-0.01193	3.92e-19	-0.00582	0.001622	0.010528	0.013047	0.039006	0.040573	0.074725
		264.584	0.092178	0.092534	0.217416	0.217406	0.326353	0.328957	0.467022	0.478821	0.644786	0.659573	0.741544	0.761236	0.872462	0.885286	0.984836	0.986995		264.584	0.0258	0.027484	0.074925	0.075265	0.143624	0.145852	0.254686	0.257746	0.370231	0.374272	0.49052	0.500071	0.657254	0.675162	0.740049	0.756532		264.582	-0.01495	2.66e-33	-0.01183	3.93e-19	-0.00586	0.001626	0.01074	0.013077	0.039093	0.040665	0.075006
		264.784	0.092458	0.092729	0.21811	0.217739	0.3268	0.329429	0.467391	0.479241	0.645084	0.659889	0.742157	0.761415	0.872619	0.885334	0.985386	0.987003		264.784	0.025919	0.027549	0.074642	0.075424	0.144075	0.146116	0.255209	0.258108	0.370699	0.374663	0.490688	0.500434	0.657788	0.675384	0.740521	0.756641		264.782	-0.01468	2.66e-33	-0.01179	3.94e-19	-0.00572	0.001629	0.010719	0.013107	0.039539	0.040756	0.074985
		264.984	0.092893	0.092923	0.218562	0.218072	0.326968	0.3299	0.467811	0.479659	0.645649	0.660203	0.743095	0.761593	0.872745	0.885382	0.9861	0.98701		264.984	0.026254	0.027613	0.074927	0.075583	0.144922	0.14638	0.255691	0.25847	0.37106	0.375052	0.491265	0.500796	0.658142	0.675604	0.741307	0.756749		264.982	-0.01478	2.66e-33	-0.01203	3.95e-19	-0.0056	0.001633	0.010652	0.013137	0.039361	0.040847	0.074918
		265.184	0.092924	0.093118	0.21876	0.218404	0.327414	0.330369	0.468333	0.480075	0.645407	0.660515	0.743326	0.761769	0.873543	0.885429	0.986235	0.987018		265.184	0.026093	0.027677	0.075143	0.075742	0.145325	0.146643	0.256195	0.258831	0.370947	0.37544	0.491806	0.501156	0.658599	0.675823	0.741644	0.756855		265.182	-0.01488	2.66e-33	-0.01217	3.96e-19	-0.00609	0.001637	0.010467	0.013167	0.039038	0.040938	0.075021
		265.384	0.093019	0.093312	0.21924	0.218736	0.32783	0.330838	0.468844	0.48049	0.645893	0.660825	0.744042	0.761944	0.874056	0.885475	0.986396	0.987025		265.384	0.025866	0.027742	0.075531	0.0759	0.145866	0.146906	0.256414	0.25919	0.370931	0.375826	0.492112	0.501515	0.659302	0.67604	0.742059	0.756961		265.382	-0.01482	2.66e-33	-0.01202	3.97e-19	-0.00625	0.00164	0.010462	0.013196	0.039291	0.041029	0.0751
		265.584	0.093411	0.093506	0.219447	0.219066	0.328103	0.331306	0.469832	0.480903	0.646157	0.661133	0.744534	0.762117	0.874231	0.885521	0.986815	0.987032		265.584	0.026009	0.027806	0.07588	0.076059	0.146408	0.147169	0.256747	0.25955	0.371169	0.376211	0.492492	0.501872	0.659534	0.676255	0.742031	0.757065		265.582	-0.01452	2.66e-33	-0.01201	3.98e-19	-0.00609	0.001644	0.010641	0.013226	0.039231	0.04112	0.074795
		265.784	0.093843	0.093701	0.219793	0.219397	0.328252	0.331772	0.470855	0.481314	0.646382	0.661439	0.744672	0.762289	0.874344	0.885567	0.987292	0.987039		265.784	0.02642	0.027871	0.076368	0.076217	0.147091	0.147432	0.257218	0.259908	0.371687	0.376595	0.492468	0.502227	0.659863	0.676469	0.742203	0.757169		265.782	-0.0145	2.66e-33	-0.01221	3.99e-19	-0.00623	0.001648	0.010429	0.013256	0.038848	0.041211	0.07453
		265.984	0.093663	0.093895	0.219927	0.219726	0.328544	0.332238	0.471173	0.481723	0.64679	0.661743	0.744795	0.762459	0.874038	0.885612	0.987546	0.987046		265.984	0.026625	0.027935	0.076309	0.076376	0.147352	0.147694	0.25794	0.260265	0.371765	0.376977	0.493196	0.50258	0.660643	0.676681	0.74248	0.757271		265.982	-0.01456	2.66e-33	-0.01216	4e-19	-0.00567	0.001651	0.010585	0.013286	0.038924	0.041303	0.074041
		266.184	0.093739	0.094089	0.21994	0.220055	0.329049	0.332702	0.471629	0.482131	0.647077	0.662046	0.745138	0.762628	0.874334	0.885656	0.987817	0.987053		266.184	0.026742	0.027999	0.076523	0.076534	0.147967	0.147955	0.258337	0.260622	0.372257	0.377359	0.49355	0.502932	0.661065	0.676891	0.743552	0.757372		266.182	-0.01425	2.66e-33	-0.01158	4.01e-19	-0.00573	0.001655	0.01091	0.013316	0.039094	0.041394	0.073972
		266.384	0.093469	0.094282	0.220241	0.220384	0.329338	0.333166	0.471822	0.482537	0.64761	0.662346	0.745219	0.762796	0.874753	0.885699	0.987996	0.987059		266.384	0.026583	0.028064	0.076838	0.076692	0.148158	0.148217	0.259074	0.260978	0.37256	0.377738	0.493985	0.503281	0.661776	0.6771	0.744203	0.757473		266.382	-0.01393	2.66e-33	-0.01169	4.02e-19	-0.00512	0.001659	0.010673	0.013346	0.039125	0.041485	0.074215
		266.584	0.093285	0.094476	0.220778	0.220711	0.330079	0.333629	0.472604	0.482942	0.647747	0.662645	0.745583	0.762962	0.874999	0.885743	0.987862	0.987066		266.584	0.02636	0.028128	0.077042	0.07685	0.148605	0.148478	0.259736	0.261333	0.373378	0.378117	0.494856	0.50363	0.662383	0.677308	0.744552	0.757572		266.582	-0.01422	2.66e-33	-0.01109	4.02e-19	-0.00462	0.001662	0.010648	0.013375	0.039655	0.041576	0.074386
		266.784	0.093526	0.09467	0.221184	0.221038	0.330391	0.33409	0.473059	0.483344	0.647818	0.662942	0.746303	0.763126	0.875192	0.885785	0.987614	0.987072		266.784	0.026248	0.028193	0.077605	0.077009	0.148738	0.148739	0.26035	0.261687	0.373513	0.378494	0.495077	0.503976	0.66268	0.677514	0.744885	0.75767		266.782	-0.01422	2.66e-33	-0.01105	4.03e-19	-0.00452	0.001666	0.01069	0.013405	0.039842	0.041667	0.074366
		266.984	0.093727	0.094863	0.221553	0.221365	0.3312	0.334551	0.473647	0.483746	0.648349	0.663237	0.746564	0.76329	0.875525	0.885827	0.988074	0.987078		266.984	0.026182	0.028257	0.077744	0.077167	0.149159	0.148999	0.261188	0.262041	0.373746	0.37887	0.495299	0.504321	0.662523	0.677718	0.745206	0.757768		266.982	-0.0143	2.66e-33	-0.01098	4.04e-19	-0.00474	0.00167	0.010914	0.013435	0.040117	0.041758	0.074645
		267.184	0.093828	0.095057	0.221656	0.221691	0.331503	0.33501	0.473755	0.484145	0.649267	0.66353	0.746979	0.763451	0.87584	0.885869	0.988193	0.987084		267.184	0.026154	0.028321	0.078155	0.077324	0.149052	0.14926	0.261653	0.262394	0.374473	0.379245	0.495854	0.504665	0.662982	0.677921	0.745362	0.757864		267.182	-0.01436	2.66e-33	-0.01133	4.05e-19	-0.00468	0.001673	0.011217	0.013465	0.040458	0.041849	0.075323
		267.384	0.094101	0.09525	0.221972	0.222016	0.332046	0.335468	0.474219	0.484543	0.650044	0.663821	0.747416	0.763612	0.875654	0.885909	0.988708	0.98709		267.384	0.0262	0.028386	0.078161	0.077482	0.149445	0.14952	0.261734	0.262746	0.374566	0.379618	0.496277	0.505006	0.663167	0.678122	0.745383	0.75796		267.382	-0.01455	2.66e-33	-0.01142	4.06e-19	-0.00442	0.001677	0.011871	0.013495	0.04063	0.041939	0.075563
		267.584	0.09429	0.095443	0.222262	0.222341	0.332712	0.335926	0.474438	0.484939	0.650651	0.664111	0.747847	0.763771	0.876484	0.88595	0.988953	0.987096		267.584	0.02631	0.02845	0.0783	0.07764	0.149543	0.149779	0.262057	0.263097	0.375173	0.37999	0.49633	0.505347	0.663586	0.678322	0.745665	0.758054		267.582	-0.01505	2.66e-33	-0.01172	4.07e-19	-0.00428	0.00168	0.012077	0.013525	0.040503	0.04203	0.07554
		267.784	0.094335	0.095636	0.222898	0.222665	0.332901	0.336382	0.474582	0.485334	0.651338	0.664399	0.748218	0.763929	0.876953	0.88599	0.989091	0.987102		267.784	0.026428	0.028515	0.078137	0.077798	0.149685	0.150038	0.262165	0.263447	0.375288	0.380361	0.496682	0.505685	0.664044	0.67852	0.745868	0.758148		267.782	-0.01486	2.66e-33	-0.01218	4.08e-19	-0.00369	0.001684	0.011937	0.013554	0.04073	0.042121	0.075813
		267.984	0.094589	0.095829	0.223005	0.222988	0.333242	0.336838	0.475021	0.485727	0.651795	0.664684	0.748637	0.764085	0.877654	0.886029	0.989537	0.987108		267.984	0.026103	0.028579	0.07823	0.077955	0.149766	0.150297	0.262145	0.263796	0.375831	0.38073	0.496893	0.506022	0.664445	0.678717	0.746081	0.75824		267.982	-0.0152	2.66e-33	-0.01263	4.09e-19	-0.00384	0.001688	0.012186	0.013584	0.041039	0.042212	0.075682
		268.184	0.094864	0.096022	0.223208	0.223311	0.333851	0.337292	0.474992	0.486118	0.652135	0.664969	0.748987	0.76424	0.878079	0.886068	0.990142	0.987113		268.184	0.026263	0.028643	0.078447	0.078113	0.150741	0.150556	0.262055	0.264145	0.376229	0.381099	0.497295	0.506357	0.664674	0.678913	0.746349	0.758332		268.182	-0.0149	2.66e-33	-0.01322	4.1e-19	-0.00346	0.001691	0.012843	0.013614	0.04115	0.042303	0.075607
		268.384	0.094856	0.096215	0.223576	0.223633	0.334635	0.337746	0.475315	0.486508	0.652651	0.665251	0.749794	0.764394	0.878805	0.886106	0.990383	0.987119		268.384	0.026192	0.028708	0.078199	0.07827	0.150749	0.150814	0.262283	0.264493	0.377111	0.381466	0.497468	0.506691	0.665209	0.679107	0.746284	0.758423		268.382	-0.01495	2.66e-33	-0.01346	4.11e-19	-0.00328	0.001695	0.012754	0.013644	0.041169	0.042394	0.076219
		268.584	0.095434	0.096408	0.223756	0.223954	0.335606	0.338198	0.475569	0.486896	0.653474	0.665532	0.750514	0.764546	0.879135	0.886144	0.991081	0.987124		268.584	0.02617	0.028772	0.077861	0.078428	0.15157	0.151072	0.262695	0.26484	0.377149	0.381831	0.498202	0.507023	0.665697	0.679299	0.746732	0.758513		268.582	-0.01525	2.66e-33	-0.01369	4.12e-19	-0.00362	0.001699	0.0127	0.013673	0.041261	0.042484	0.076747
		268.784	0.095618	0.0966	0.224117	0.224275	0.335946	0.33865	0.475861	0.487283	0.653774	0.66581	0.751275	0.764697	0.879569	0.886182	0.991855	0.98713		268.784	0.026147	0.028836	0.077827	0.078585	0.151977	0.15133	0.263094	0.265186	0.377496	0.382196	0.498187	0.507353	0.666288	0.67949	0.746883	0.758601		268.782	-0.01507	2.66e-33	-0.01352	4.13e-19	-0.00363	0.001702	0.012744	0.013703	0.041246	0.042575	0.076801
		268.984	0.096158	0.096793	0.224096	0.224595	0.336237	0.3391	0.476452	0.487668	0.654316	0.666088	0.751932	0.764847	0.880127	0.886219	0.99247	0.987135		268.984	0.026259	0.028901	0.078206	0.078742	0.15211	0.151588	0.263116	0.265532	0.377759	0.382559	0.49845	0.507682	0.666577	0.67968	0.747479	0.75869		268.982	-0.01506	2.66e-33	-0.01352	4.14e-19	-0.00377	0.001706	0.012757	0.013733	0.040852	0.042666	0.077034
		269.184	0.096465	0.096985	0.224063	0.224915	0.336912	0.33955	0.477133	0.488051	0.654711	0.666363	0.752441	0.764996	0.880557	0.886255	0.99262	0.98714		269.184	0.026254	0.028965	0.078077	0.078899	0.152457	0.151845	0.263471	0.265877	0.377921	0.382921	0.498674	0.508009	0.66689	0.679868	0.747332	0.758777		269.182	-0.01477	2.66e-33	-0.01293	4.15e-19	-0.00415	0.00171	0.012914	0.013763	0.041008	0.042757	0.077255
		269.384	0.097051	0.097177	0.224603	0.225234	0.337446	0.339999	0.478183	0.488433	0.655415	0.666637	0.753004	0.765143	0.880309	0.886291	0.99301	0.987145		269.384	0.026357	0.029029	0.078221	0.079056	0.15268	0.152101	0.263269	0.266221	0.378307	0.383282	0.498913	0.508335	0.667468	0.680055	0.748008	0.758863		269.382	-0.01464	2.66e-33	-0.01296	4.15e-19	-0.00422	0.001713	0.013482	0.013793	0.040995	0.042847	0.077269
		269.584	0.097266	0.09737	0.224852	0.225553	0.338121	0.340446	0.479016	0.488814	0.65554	0.666909	0.753461	0.765289	0.880458	0.886326	0.993404	0.98715		269.584	0.027137	0.029094	0.078454	0.079213	0.152638	0.152358	0.263639	0.266564	0.379076	0.383641	0.499316	0.508659	0.667859	0.68024	0.748145	0.758948		269.582	-0.01457	2.66e-33	-0.01279	4.16e-19	-0.00424	0.001717	0.013775	0.013822	0.040966	0.042938	0.077321
		269.784	0.097281	0.097562	0.225443	0.22587	0.338634	0.340893	0.479853	0.489192	0.655982	0.667179	0.754054	0.765434	0.880524	0.886362	0.993704	0.987155		269.784	0.027145	0.029158	0.078721	0.07937	0.152723	0.152614	0.264069	0.266906	0.379619	0.383999	0.499732	0.508982	0.668528	0.680424	0.748901	0.759033		269.782	-0.01478	2.66e-33	-0.01258	4.17e-19	-0.00419	0.00172	0.013521	0.013852	0.041065	0.043029	0.077547
		269.984	0.097329	0.097754	0.225642	0.226188	0.339327	0.341338	0.480022	0.48957	0.656007	0.667448	0.754267	0.765577	0.880889	0.886396	0.993683	0.987159		269.984	0.027027	0.029222	0.078632	0.079527	0.152597	0.15287	0.265138	0.267248	0.380217	0.384356	0.499972	0.509303	0.668848	0.680607	0.749462	0.759117		269.982	-0.01461	2.66e-33	-0.01235	4.18e-19	-0.0036	0.001724	0.013507	0.013882	0.04158	0.043119	0.07773
		270.184	0.097437	0.097945	0.225932	0.226504	0.339827	0.341783	0.480294	0.489945	0.656234	0.667715	0.754529	0.76572	0.881356	0.88643	0.994201	0.987164		270.184	0.027426	0.029287	0.078868	0.079683	0.152848	0.153125	0.265707	0.267589	0.381203	0.384712	0.49999	0.509623	0.669272	0.680788	0.750561	0.7592		270.182	-0.01418	2.66e-33	-0.01183	4.19e-19	-0.00375	0.001728	0.013747	0.013912	0.041386	0.04321	0.078131
		270.384	0.09756	0.098137	0.226725	0.22682	0.340503	0.342227	0.48068	0.490319	0.656518	0.66798	0.754475	0.765861	0.881596	0.886464	0.994412	0.987168		270.384	0.027042	0.029351	0.079218	0.07984	0.152846	0.153381	0.266382	0.267929	0.382046	0.385067	0.500747	0.509941	0.669862	0.680968	0.751064	0.759282		270.382	-0.01424	2.66e-33	-0.01209	4.2e-19	-0.00359	0.001731	0.013427	0.013941	0.041435	0.0433	0.078545
		270.584	0.097887	0.098329	0.227662	0.227136	0.340809	0.342669	0.481447	0.490692	0.656586	0.668244	0.754752	0.766001	0.881559	0.886497	0.994332	0.987173		270.584	0.027291	0.029415	0.079715	0.079996	0.153519	0.153636	0.266806	0.268268	0.382639	0.38542	0.501067	0.510257	0.670236	0.681147	0.751649	0.759363		270.582	-0.01427	2.66e-33	-0.01155	4.21e-19	-0.00385	0.001735	0.01329	0.013971	0.041865	0.043391	0.07863
		270.784	0.098487	0.09852	0.228232	0.227451	0.340968	0.343111	0.481839	0.491063	0.656631	0.668506	0.755266	0.76614	0.882021	0.88653	0.99455	0.987177		270.784	0.027555	0.02948	0.079689	0.080153	0.1538	0.15389	0.267186	0.268607	0.383014	0.385772	0.501115	0.510572	0.670232	0.681324	0.752245	0.759443		270.782	-0.01404	2.66e-33	-0.01134	4.22e-19	-0.00355	0.001739	0.0133	0.014001	0.041871	0.043482	0.078904
		270.984	0.099049	0.098712	0.228765	0.227765	0.341173	0.343552	0.481857	0.491433	0.65755	0.668766	0.75505	0.766277	0.882448	0.886563	0.995424	0.987182		270.984	0.027829	0.029544	0.079561	0.080309	0.154191	0.154145	0.26774	0.268945	0.383562	0.386123	0.501447	0.510886	0.670494	0.6815	0.75281	0.759523		270.982	-0.01377	2.66e-33	-0.01156	4.23e-19	-0.00356	0.001742	0.013508	0.01403	0.041955	0.043572	0.079709
		271.184	0.09905	0.098903	0.22892	0.228078	0.341318	0.343992	0.482153	0.491801	0.658113	0.669025	0.755413	0.766414	0.882865	0.886595	0.995384	0.987186		271.184	0.028303	0.029608	0.079739	0.080465	0.153958	0.154399	0.268265	0.269282	0.384154	0.386472	0.501957	0.511198	0.67144	0.681674	0.753258	0.759602		271.182	-0.01385	2.66e-33	-0.01177	4.24e-19	-0.00363	0.001746	0.013476	0.01406	0.041916	0.043663	0.080194
		271.384	0.099518	0.099094	0.228928	0.228391	0.341709	0.34443	0.48259	0.492167	0.658389	0.669282	0.755466	0.766549	0.883384	0.886626	0.995602	0.98719		271.384	0.028981	0.029673	0.07962	0.080622	0.154132	0.154652	0.268384	0.269618	0.383988	0.386821	0.502352	0.511508	0.671768	0.681848	0.753323	0.75968		271.382	-0.01387	2.66e-33	-0.01183	4.25e-19	-0.00363	0.001749	0.013705	0.01409	0.041786	0.043753	0.080177
		271.584	0.099828	0.099285	0.229327	0.228704	0.341753	0.344868	0.483137	0.492532	0.658992	0.669537	0.755311	0.766683	0.884355	0.886657	0.996172	0.987194		271.584	0.029318	0.029737	0.079658	0.080778	0.154147	0.154906	0.2686	0.269953	0.384566	0.387168	0.502826	0.511817	0.672146	0.68202	0.753388	0.759757		271.582	-0.01433	2.66e-33	-0.01203	4.26e-19	-0.00344	0.001753	0.0133	0.01412	0.041852	0.043843	0.080301
		271.784	0.100227	0.099477	0.229533	0.229016	0.342187	0.345305	0.483505	0.492896	0.659575	0.669791	0.75527	0.766816	0.884642	0.886688	0.996144	0.987198		271.784	0.02958	0.029801	0.079859	0.080934	0.154258	0.155159	0.268628	0.270288	0.384506	0.387514	0.503464	0.512125	0.672547	0.682191	0.753578	0.759834		271.782	-0.01439	2.66e-33	-0.01232	4.27e-19	-0.00306	0.001757	0.013087	0.014149	0.041845	0.043934	0.080755
		271.984	0.100274	0.099667	0.229497	0.229327	0.343161	0.345741	0.483985	0.493258	0.659927	0.670044	0.755394	0.766948	0.885378	0.886719	0.996622	0.987202		271.984	0.029457	0.029866	0.080196	0.08109	0.154621	0.155412	0.268988	0.270622	0.385217	0.387859	0.503768	0.512431	0.672765	0.68236	0.753877	0.759909		271.982	-0.01465	2.66e-33	-0.01266	4.28e-19	-0.00277	0.00176	0.012823	0.014179	0.041779	0.044024	0.080673
		272.184	0.100049	0.099858	0.229704	0.229637	0.343782	0.346176	0.484298	0.493618	0.660483	0.670295	0.755409	0.767078	0.88558	0.886749	0.99678	0.987206		272.184	0.029871	0.02993	0.080249	0.081246	0.154339	0.155664	0.269478	0.270955	0.385576	0.388203	0.504555	0.512736	0.672833	0.682528	0.753755	0.759984		272.182	-0.01447	2.66e-33	-0.01281	4.28e-19	-0.00253	0.001764	0.012875	0.014209	0.041769	0.044115	0.081471
		272.384	0.100197	0.100049	0.230354	0.229948	0.344049	0.34661	0.485152	0.493978	0.661074	0.670544	0.755944	0.767208	0.885918	0.886778	0.996882	0.98721		272.384	0.029998	0.029994	0.08017	0.081401	0.1543	0.155916	0.269959	0.271288	0.385956	0.388545	0.505291	0.513039	0.672953	0.682695	0.753849	0.760058		272.382	-0.01476	2.66e-33	-0.01274	4.29e-19	-0.00244	0.001768	0.012748	0.014238	0.041453	0.044205	0.08241
		272.584	0.100798	0.10024	0.230402	0.230257	0.344705	0.347043	0.485301	0.494335	0.661821	0.670792	0.756483	0.767337	0.886049	0.886808	0.997647	0.987214		272.584	0.029818	0.030059	0.080699	0.081557	0.154616	0.156168	0.270051	0.271619	0.385972	0.388887	0.50634	0.51334	0.673228	0.682861	0.754174	0.760132		272.582	-0.01492	2.66e-33	-0.0129	4.3e-19	-0.00249	0.001771	0.012799	0.014268	0.041627	0.044295	0.082821
		272.784	0.100849	0.10043	0.230837	0.230566	0.345152	0.347475	0.485623	0.494691	0.662297	0.671038	0.756752	0.767464	0.886346	0.886836	0.997876	0.987217		272.784	0.030085	0.030123	0.080988	0.081713	0.154517	0.15642	0.270104	0.27195	0.386383	0.389227	0.506645	0.513641	0.673745	0.683026	0.754338	0.760205		272.782	-0.01436	2.66e-33	-0.01283	4.31e-19	-0.00266	0.001775	0.013017	0.014298	0.041531	0.044386	0.082534
		272.984	0.101076	0.100621	0.231243	0.230874	0.345734	0.347907	0.486144	0.495046	0.662664	0.671282	0.75757	0.76759	0.886515	0.886865	0.998372	0.987221		272.984	0.030208	0.030187	0.081103	0.081868	0.154802	0.156671	0.270172	0.272281	0.386389	0.389566	0.506911	0.51394	0.673979	0.683189	0.754044	0.760277		272.982	-0.01445	2.66e-33	-0.0128	4.32e-19	-0.0029	0.001778	0.013361	0.014327	0.041826	0.044476	0.082953
		273.184	0.101187	0.100811	0.231891	0.231182	0.346381	0.348337	0.486765	0.495399	0.662973	0.671526	0.758078	0.767715	0.886303	0.886893	0.998534	0.987224		273.184	0.030052	0.030252	0.081256	0.082024	0.155365	0.156922	0.270488	0.27261	0.386127	0.389904	0.507035	0.514237	0.674637	0.683351	0.754191	0.760348		273.182	-0.01421	2.66e-33	-0.01272	4.33e-19	-0.00304	0.001782	0.013595	0.014357	0.041872	0.044566	0.082722
		273.384	0.101081	0.101001	0.232755	0.231489	0.347136	0.348766	0.487445	0.495751	0.663391	0.671767	0.758825	0.76784	0.886632	0.886921	0.999002	0.987228		273.384	0.02992	0.030316	0.081745	0.082179	0.155648	0.157173	0.270702	0.272939	0.386503	0.39024	0.50742	0.514533	0.675415	0.683512	0.754515	0.760418		273.382	-0.01431	2.66e-33	-0.01253	4.34e-19	-0.00288	0.001786	0.013937	0.014387	0.041806	0.044656	0.082658
		273.584	0.100966	0.101191	0.232993	0.231795	0.347807	0.349195	0.487763	0.496101	0.663753	0.672007	0.759161	0.767963	0.88718	0.886948	0.999518	0.987231		273.584	0.030124	0.03038	0.082066	0.082334	0.155934	0.157423	0.271143	0.273267	0.386482	0.390576	0.507714	0.514828	0.675791	0.683671	0.754547	0.760488		273.582	-0.01431	2.66e-33	-0.01206	4.35e-19	-0.00311	0.001789	0.013843	0.014416	0.041756	0.044747	0.082941
		273.784	0.10095	0.101381	0.23379	0.232101	0.348505	0.349622	0.488241	0.49645	0.663867	0.672246	0.760073	0.768085	0.887435	0.886975	0.999926	0.987235		273.784	0.029523	0.030445	0.08211	0.08249	0.156215	0.157673	0.271972	0.273594	0.386841	0.39091	0.50816	0.515121	0.676018	0.68383	0.755245	0.760557		273.782	-0.01461	2.66e-33	-0.01183	4.36e-19	-0.00301	0.001793	0.014046	0.014446	0.04216	0.044837	0.08276
		273.984	0.100806	0.101571	0.234125	0.232407	0.348702	0.350049	0.488217	0.496798	0.66387	0.672483	0.760405	0.768206	0.888048	0.887002	1.00041	0.987238		273.984	0.029104	0.030509	0.081642	0.082645	0.156316	0.157923	0.273025	0.27392	0.387388	0.391243	0.508476	0.515413	0.676312	0.683987	0.755761	0.760626		273.982	-0.01448	2.66e-33	-0.0118	4.37e-19	-0.00343	0.001796	0.014392	0.014476	0.041761	0.044927	0.082648
		274.184	0.101127	0.101761	0.234636	0.232711	0.349295	0.350474	0.48842	0.497144	0.663964	0.672719	0.760906	0.768326	0.888532	0.887028	1.00117	0.987241		274.184	0.029213	0.030573	0.081885	0.0828	0.156561	0.158172	0.273128	0.274246	0.387721	0.391575	0.509095	0.515703	0.676701	0.684143	0.756674	0.760694		274.182	-0.01455	2.66e-33	-0.01188	4.38e-19	-0.00387	0.0018	0.014506	0.014505	0.041422	0.045017	0.082566
		274.384	0.101396	0.101951	0.235342	0.233015	0.349522	0.350899	0.488893	0.497489	0.66445	0.672953	0.761225	0.768445	0.888759	0.887055	1.00098	0.987244		274.384	0.028814	0.030637	0.082206	0.082955	0.15784	0.158421	0.273258	0.274571	0.387842	0.391906	0.509889	0.515992	0.676895	0.684298	0.757289	0.760761		274.382	-0.01445	2.66e-33	-0.01226	4.39e-19	-0.00421	0.001804	0.014535	0.014535	0.041695	0.045107	0.082145
		274.584	0.101966	0.10214	0.235668	0.233319	0.3493	0.351323	0.488748	0.497832	0.664909	0.673186	0.761471	0.768563	0.88926	0.88708	1.00117	0.987247		274.584	0.029345	0.030702	0.082449	0.08311	0.158712	0.15867	0.273795	0.274895	0.388216	0.392236	0.510264	0.51628	0.677317	0.684452	0.757826	0.760827		274.582	-0.01436	2.66e-33	-0.01209	4.4e-19	-0.0046	0.001807	0.014237	0.014565	0.042091	0.045198	0.081999
		274.784	0.102362	0.10233	0.235748	0.233622	0.349362	0.351745	0.489104	0.498174	0.665494	0.673417	0.762059	0.76868	0.889902	0.887106	1.00179	0.98725		274.784	0.029409	0.030766	0.082107	0.083264	0.159296	0.158919	0.274313	0.275219	0.388445	0.392565	0.510804	0.516566	0.67774	0.684604	0.758145	0.760893		274.782	-0.01412	2.66e-33	-0.01221	4.41e-19	-0.00461	0.001811	0.014285	0.014594	0.042044	0.045288	0.082174
		274.984	0.103171	0.102519	0.235982	0.233924	0.349635	0.352167	0.489498	0.498514	0.665879	0.673647	0.762273	0.768796	0.890281	0.887131	1.00226	0.987253		274.984	0.02928	0.03083	0.082216	0.083419	0.159802	0.159167	0.27431	0.275542	0.388782	0.392892	0.511795	0.516851	0.678591	0.684756	0.758547	0.760958		274.982	-0.01406	2.66e-33	-0.01257	4.41e-19	-0.00511	0.001815	0.014205	0.014624	0.04229	0.045378	0.082394
		275.184	0.10322	0.102708	0.235908	0.234226	0.350326	0.352588	0.49021	0.498853	0.666368	0.673875	0.762965	0.768911	0.890975	0.887155	1.00221	0.987256		275.184	0.029519	0.030895	0.082272	0.083574	0.159974	0.159415	0.274297	0.275864	0.388998	0.393219	0.512562	0.517135	0.679284	0.684906	0.759054	0.761022		275.182	-0.01451	2.66e-33	-0.0127	4.42e-19	-0.00558	0.001818	0.014203	0.014653	0.042242	0.045468	0.082417
		275.384	0.103662	0.102897	0.235913	0.234528	0.350755	0.353008	0.49071	0.499191	0.66697	0.674102	0.763052	0.769025	0.891276	0.88718	1.00243	0.987259		275.384	0.029612	0.030959	0.082431	0.083728	0.160446	0.159662	0.27433	0.276185	0.38949	0.393544	0.513019	0.517417	0.679662	0.685056	0.759273	0.761086		275.382	-0.01437	2.66e-33	-0.01271	4.43e-19	-0.00585	0.001822	0.014232	0.014683	0.042094	0.045558	0.082519
		275.584	0.104037	0.103087	0.236045	0.234828	0.350727	0.353427	0.491554	0.499527	0.667765	0.674328	0.763213	0.769138	0.891656	0.887204	1.00256	0.987262		275.584	0.029616	0.031023	0.082948	0.083883	0.160711	0.15991	0.274572	0.276506	0.390052	0.393868	0.513452	0.517698	0.67979	0.685204	0.759367	0.761149		275.582	-0.01446	2.66e-33	-0.01244	4.44e-19	-0.00554	0.001825	0.014346	0.014713	0.042371	0.045648	0.082634
		275.784	0.104461	0.103276	0.235746	0.235128	0.35125	0.353845	0.491853	0.499862	0.668021	0.674552	0.76359	0.76925	0.891855	0.887228	1.00248	0.987265		275.784	0.02953	0.031087	0.083628	0.084037	0.160965	0.160157	0.274939	0.276826	0.390353	0.394191	0.513758	0.517977	0.679873	0.685351	0.759787	0.761212		275.782	-0.01451	2.66e-33	-0.01251	4.45e-19	-0.00526	0.001829	0.014465	0.014742	0.042372	0.045738	0.082729
		275.984	0.104218	0.103464	0.235855	0.235428	0.351482	0.354263	0.492159	0.500196	0.668651	0.674775	0.763471	0.769361	0.89203	0.887251	1.0026	0.987268		275.984	0.029525	0.031152	0.084034	0.084191	0.161487	0.160404	0.275323	0.277145	0.390956	0.394513	0.513908	0.518255	0.679861	0.685497	0.76005	0.761274		275.982	-0.01459	2.66e-33	-0.01243	4.46e-19	-0.00504	0.001833	0.014201	0.014772	0.042541	0.045828	0.082912
		276.184	0.10429	0.103653	0.235996	0.235727	0.351268	0.354679	0.492914	0.500528	0.668706	0.674996	0.763532	0.769471	0.892144	0.887274	1.00254	0.98727		276.184	0.029563	0.031216	0.084617	0.084346	0.161185	0.16065	0.275461	0.277463	0.391535	0.394834	0.514263	0.518532	0.679846	0.685642	0.760252	0.761335		276.182	-0.01465	2.66e-33	-0.01241	4.47e-19	-0.00533	0.001836	0.014454	0.014802	0.04307	0.045918	0.083647
		276.384	0.104133	0.103842	0.2365	0.236025	0.351481	0.355095	0.49298	0.500859	0.669186	0.675216	0.763725	0.76958	0.892418	0.887297	1.00256	0.987273		276.384	0.029567	0.03128	0.085163	0.0845	0.161393	0.160896	0.275647	0.277781	0.392322	0.395153	0.514571	0.518808	0.68012	0.685785	0.76052	0.761396		276.382	-0.0149	2.66e-33	-0.01243	4.48e-19	-0.00495	0.00184	0.01446	0.014831	0.043029	0.046008	0.084073
		276.584	0.104373	0.10403	0.23681	0.236323	0.351915	0.355509	0.492908	0.501188	0.669808	0.675435	0.764056	0.769688	0.892625	0.88732	1.00307	0.987275		276.584	0.029516	0.031344	0.085772	0.084654	0.161223	0.161142	0.27583	0.278098	0.392741	0.395472	0.514897	0.519082	0.680505	0.685928	0.760841	0.761456		276.582	-0.01506	2.66e-33	-0.0127	4.49e-19	-0.00506	0.001843	0.014712	0.014861	0.043581	0.046097	0.084363
		276.784	0.104241	0.104219	0.237263	0.23662	0.35258	0.355923	0.493148	0.501516	0.670231	0.675652	0.764328	0.769796	0.892561	0.887342	1.0035	0.987278		276.784	0.029735	0.031409	0.085756	0.084808	0.161267	0.161388	0.276021	0.278414	0.393404	0.395789	0.514747	0.519355	0.680848	0.68607	0.761228	0.761515		276.782	-0.0149	2.66e-33	-0.01303	4.5e-19	-0.00523	0.001847	0.0152	0.01489	0.043857	0.046187	0.084548
		276.984	0.104225	0.104407	0.237818	0.236917	0.352975	0.356335	0.49363	0.501843	0.670544	0.675868	0.764779	0.769902	0.892525	0.887364	1.00398	0.98728		276.984	0.029501	0.031473	0.085979	0.084962	0.161542	0.161633	0.276629	0.27873	0.394171	0.396106	0.514593	0.519626	0.680899	0.68621	0.761221	0.761574		276.982	-0.01541	2.66e-33	-0.01283	4.51e-19	-0.00479	0.001851	0.015582	0.01492	0.044036	0.046277	0.085312
		277.184	0.104444	0.104595	0.238325	0.237213	0.353753	0.356747	0.494313	0.502168	0.670806	0.676083	0.764861	0.770008	0.892546	0.887386	1.00434	0.987283		277.184	0.029279	0.031537	0.0865	0.085116	0.161734	0.161878	0.277391	0.279044	0.394731	0.396421	0.514855	0.519897	0.681308	0.68635	0.761804	0.761633		277.182	-0.01541	2.66e-33	-0.01268	4.52e-19	-0.0045	0.001854	0.015616	0.014949	0.044298	0.046367	0.085029
		277.384	0.104471	0.104784	0.238558	0.237509	0.354316	0.357158	0.495101	0.502492	0.671334	0.676296	0.765328	0.770113	0.892754	0.887407	1.00477	0.987285		277.384	0.029316	0.031601	0.086667	0.085269	0.162022	0.162123	0.277968	0.279359	0.395554	0.396735	0.515348	0.520166	0.68167	0.686488	0.762201	0.76169		277.382	-0.01584	2.66e-33	-0.01227	4.53e-19	-0.00459	0.001858	0.015666	0.014979	0.044387	0.046457	0.085268
		277.584	0.104903	0.104972	0.238569	0.237804	0.354926	0.357568	0.495509	0.502815	0.671583	0.676508	0.765822	0.770216	0.892744	0.887429	1.00507	0.987288		277.584	0.029306	0.031666	0.086677	0.085423	0.162153	0.162367	0.278234	0.279672	0.395931	0.397049	0.515537	0.520434	0.681803	0.686626	0.762669	0.761747		277.582	-0.01568	2.66e-33	-0.01198	4.54e-19	-0.00504	0.001861	0.015618	0.015009	0.044001	0.046547	0.085271
		277.784	0.105038	0.10516	0.239245	0.238098	0.3555	0.357977	0.496019	0.503137	0.671734	0.676719	0.766906	0.770319	0.893243	0.887449	1.00553	0.98729		277.784	0.029271	0.03173	0.086601	0.085577	0.162505	0.162611	0.278876	0.279985	0.39679	0.397361	0.515903	0.5207	0.681881	0.686762	0.763479	0.761804		277.782	-0.01572	2.66e-33	-0.01193	4.54e-19	-0.00516	0.001865	0.015691	0.015038	0.043909	0.046636	0.085209
		277.984	0.105282	0.105348	0.239244	0.238392	0.355399	0.358386	0.496324	0.503457	0.672129	0.676928	0.766873	0.770421	0.893814	0.88747	1.00559	0.987292		277.984	0.029277	0.031794	0.086514	0.08573	0.162674	0.162855	0.279356	0.280297	0.397233	0.397672	0.51616	0.520965	0.682273	0.686898	0.764044	0.76186		277.982	-0.01556	2.66e-33	-0.01194	4.55e-19	-0.00544	0.001868	0.015388	0.015068	0.04327	0.046726	0.085688
		278.184	0.105488	0.105535	0.239694	0.238685	0.355924	0.358793	0.49672	0.503776	0.672876	0.677136	0.767167	0.770522	0.894256	0.887491	1.00564	0.987295		278.184	0.029862	0.031858	0.086884	0.085884	0.163154	0.163098	0.279723	0.280608	0.397206	0.397982	0.516266	0.521229	0.682682	0.687032	0.764745	0.761915		278.182	-0.01597	2.66e-33	-0.01222	4.56e-19	-0.00508	0.001872	0.015101	0.015097	0.043646	0.046816	0.085617
		278.384	0.105785	0.105723	0.240375	0.238978	0.355822	0.359199	0.496992	0.504093	0.674095	0.677343	0.767425	0.770623	0.894412	0.887511	1.00544	0.987297		278.384	0.030378	0.031923	0.087235	0.086037	0.164081	0.163341	0.280324	0.280919	0.397245	0.39829	0.516622	0.521492	0.683201	0.687165	0.765048	0.76197		278.382	-0.01614	2.66e-33	-0.01231	4.57e-19	-0.00514	0.001876	0.014738	0.015127	0.044063	0.046905	0.085469
		278.584	0.106508	0.10591	0.240815	0.23927	0.355985	0.359605	0.497279	0.504409	0.67491	0.677548	0.767511	0.770722	0.894884	0.88753	1.00609	0.987299		278.584	0.030832	0.031987	0.087326	0.08619	0.164424	0.163584	0.280479	0.281228	0.397538	0.398598	0.51686	0.521753	0.683765	0.687298	0.76516	0.762024		278.582	-0.01616	2.66e-33	-0.01219	4.58e-19	-0.00527	0.001879	0.014361	0.015156	0.044042	0.046995	0.085945
		278.784	0.106907	0.106098	0.241306	0.239562	0.356298	0.36001	0.498094	0.504724	0.675303	0.677753	0.768014	0.770821	0.895346	0.88755	1.00626	0.987301		278.784	0.031116	0.032051	0.087268	0.086343	0.164718	0.163827	0.28039	0.281538	0.397321	0.398905	0.517216	0.522013	0.683983	0.687429	0.765196	0.762078		278.782	-0.01596	2.66e-33	-0.01222	4.59e-19	-0.00504	0.001883	0.014137	0.015186	0.04407	0.047085	0.086319
		278.984	0.107345	0.106285	0.241953	0.239853	0.3569	0.360413	0.498629	0.505038	0.675261	0.677955	0.768692	0.770918	0.895548	0.887569	1.00636	0.987303		278.984	0.031614	0.032115	0.08727	0.086497	0.164891	0.164069	0.280508	0.281846	0.397512	0.399211	0.517402	0.522272	0.684357	0.68756	0.765393	0.762131		278.982	-0.01641	2.66e-33	-0.01244	4.6e-19	-0.00497	0.001886	0.013911	0.015215	0.044364	0.047174	0.086418
		279.184	0.107203	0.106473	0.242081	0.240143	0.357222	0.360816	0.498936	0.50535	0.67572	0.678157	0.769305	0.771015	0.89609	0.887589	1.00669	0.987305		279.184	0.031872	0.032179	0.087485	0.08665	0.164717	0.164311	0.28074	0.282154	0.397753	0.399515	0.517434	0.52253	0.684238	0.687689	0.765737	0.762184		279.182	-0.01641	2.66e-33	-0.01235	4.61e-19	-0.00465	0.00189	0.014062	0.015245	0.04421	0.047264	0.086361
		279.384	0.107544	0.10666	0.242385	0.240433	0.357499	0.361218	0.499119	0.505661	0.675769	0.678358	0.769452	0.771111	0.896283	0.887607	1.00705	0.987307		279.384	0.03195	0.032244	0.088023	0.086803	0.164873	0.164553	0.280795	0.282461	0.397753	0.399819	0.51718	0.522786	0.684679	0.687818	0.765686	0.762236		279.382	-0.01607	2.66e-33	-0.01208	4.62e-19	-0.00452	0.001894	0.013633	0.015274	0.044086	0.047354	0.086383
		279.584	0.107625	0.106847	0.242741	0.240723	0.357833	0.361619	0.499049	0.505971	0.676036	0.678557	0.769932	0.771207	0.897021	0.887626	1.00697	0.987309		279.584	0.032295	0.032308	0.088111	0.086955	0.164832	0.164794	0.28092	0.282767	0.397896	0.400121	0.51727	0.523042	0.684956	0.687945	0.76605	0.762288		279.582	-0.01574	2.66e-33	-0.0119	4.63e-19	-0.0044	0.001897	0.013752	0.015304	0.044399	0.047443	0.086446
		279.784	0.107378	0.107034	0.24327	0.241011	0.358241	0.36202	0.499046	0.506279	0.675966	0.678755	0.770178	0.771301	0.897376	0.887644	1.00722	0.987311		279.784	0.032573	0.032372	0.088218	0.087108	0.164679	0.165036	0.28141	0.283073	0.397872	0.400423	0.517181	0.523296	0.68514	0.688072	0.766005	0.762339		279.782	-0.01548	2.66e-33	-0.01192	4.64e-19	-0.00417	0.001901	0.013482	0.015333	0.044612	0.047533	0.086704
		279.984	0.106686	0.107221	0.243699	0.2413	0.358541	0.362419	0.499369	0.506587	0.676802	0.678951	0.770071	0.771395	0.897566	0.887663	1.00724	0.987313		279.984	0.032582	0.032436	0.088356	0.087261	0.164623	0.165276	0.281475	0.283378	0.398229	0.400723	0.517454	0.523548	0.685479	0.688197	0.765883	0.76239		279.982	-0.0156	2.66e-33	-0.01162	4.65e-19	-0.00399	0.001904	0.01362	0.015363	0.044604	0.047622	0.087156
		280.184	0.106406	0.107407	0.244328	0.241588	0.358852	0.362818	0.499564	0.506893	0.676718	0.679147	0.77038	0.771488	0.898149	0.88768	1.00756	0.987315		280.184	0.03252	0.032501	0.088299	0.087414	0.164466	0.165517	0.282056	0.283682	0.39891	0.401023	0.517875	0.5238	0.686086	0.688322	0.765959	0.76244		280.182	-0.01547	2.66e-33	-0.01137	4.66e-19	-0.00397	0.001908	0.013629	0.015392	0.044982	0.047712	0.087243
		280.384	0.105922	0.107594	0.245133	0.241875	0.359732	0.363215	0.499312	0.507197	0.677163	0.679341	0.770541	0.77158	0.898633	0.887698	1.00788	0.987317		280.384	0.032889	0.032565	0.087886	0.087566	0.164232	0.165757	0.282786	0.283986	0.399629	0.401321	0.518184	0.52405	0.686537	0.688446	0.765662	0.762489		280.382	-0.01555	2.66e-33	-0.01129	4.67e-19	-0.0039	0.001912	0.013649	0.015422	0.044934	0.047801	0.087656
		280.584	0.106247	0.10778	0.245516	0.242161	0.360846	0.363612	0.499677	0.507501	0.677592	0.679534	0.771137	0.771671	0.898696	0.887716	1.00878	0.987318		280.584	0.032947	0.032629	0.08803	0.087719	0.164483	0.165997	0.28341	0.284289	0.400172	0.401618	0.518829	0.5243	0.68691	0.688569	0.765697	0.762539		280.582	-0.01583	2.66e-33	-0.01148	4.68e-19	-0.0039	0.001915	0.014225	0.015451	0.045189	0.047891	0.087776
		280.784	0.106382	0.107967	0.245882	0.242447	0.361635	0.364008	0.5001	0.507803	0.6779	0.679726	0.771693	0.771762	0.898731	0.887733	1.0091	0.98732		280.784	0.032825	0.032693	0.088036	0.087871	0.16452	0.166237	0.28351	0.284591	0.401102	0.401915	0.519255	0.524548	0.687599	0.688691	0.765835	0.762587		280.782	-0.01577	2.66e-33	-0.01155	4.68e-19	-0.00341	0.001919	0.014552	0.015481	0.045448	0.04798	0.08804
		280.984	0.106579	0.108153	0.24629	0.242733	0.36219	0.364403	0.500673	0.508104	0.677903	0.679917	0.772082	0.771851	0.899365	0.88775	1.00903	0.987322		280.984	0.032679	0.032757	0.088139	0.088023	0.164881	0.166476	0.284368	0.284892	0.401922	0.40221	0.520129	0.524795	0.688221	0.688812	0.766039	0.762635		280.982	-0.01572	2.66e-33	-0.01137	4.69e-19	-0.00328	0.001922	0.014931	0.01551	0.045478	0.048069	0.088255
		281.184	0.106842	0.108339	0.246279	0.243018	0.362692	0.364797	0.501267	0.508404	0.678088	0.680106	0.772725	0.77194	0.89965	0.887767	1.0095	0.987324		281.184	0.032876	0.032822	0.088277	0.088175	0.165144	0.166716	0.285088	0.285193	0.402303	0.402504	0.521104	0.52504	0.688351	0.688932	0.766199	0.762683		281.182	-0.01532	2.66e-33	-0.01121	4.7e-19	-0.00364	0.001926	0.014867	0.01554	0.045936	0.048159	0.087837
		281.384	0.106922	0.108526	0.246191	0.243302	0.362972	0.36519	0.502091	0.508703	0.678418	0.680294	0.773398	0.772028	0.899669	0.887783	1.00952	0.987325		281.384	0.033178	0.032886	0.088163	0.088328	0.16538	0.166954	0.28519	0.285493	0.402858	0.402798	0.521257	0.525285	0.688569	0.689051	0.766423	0.76273		281.382	-0.01519	2.66e-33	-0.01127	4.71e-19	-0.00392	0.001929	0.015033	0.015569	0.045669	0.048248	0.088035
		281.584	0.106921	0.108712	0.246215	0.243586	0.363781	0.365583	0.502552	0.509	0.678597	0.680481	0.773946	0.772116	0.899934	0.8878	1.01022	0.987327		281.584	0.033106	0.03295	0.088473	0.08848	0.165693	0.167193	0.285602	0.285793	0.403176	0.40309	0.521809	0.525528	0.689149	0.689169	0.766661	0.762777		281.582	-0.01504	2.66e-33	-0.01123	4.72e-19	-0.00421	0.001933	0.015039	0.015599	0.045564	0.048338	0.088042
		281.784	0.10682	0.108898	0.246648	0.24387	0.363938	0.365974	0.503194	0.509296	0.679156	0.680667	0.774543	0.772203	0.900697	0.887816	1.01076	0.987328		281.784	0.033146	0.033014	0.088717	0.088632	0.166003	0.167431	0.286153	0.286092	0.403929	0.403381	0.522398	0.52577	0.689344	0.689287	0.766876	0.762823		281.782	-0.01547	2.66e-33	-0.01144	4.73e-19	-0.00418	0.001937	0.015034	0.015628	0.045745	0.048427	0.088303
		281.984	0.107305	0.109083	0.246681	0.244153	0.363919	0.366365	0.503579	0.509591	0.679681	0.680852	0.774509	0.772289	0.900898	0.887832	1.01072	0.98733		281.984	0.033062	0.033078	0.088809	0.088784	0.16614	0.167669	0.286852	0.28639	0.404374	0.403671	0.523014	0.526011	0.690016	0.689404	0.767313	0.762869		281.982	-0.01549	2.66e-33	-0.01156	4.74e-19	-0.00398	0.00194	0.01471	0.015658	0.04592	0.048516	0.088692
		282.184	0.107379	0.109269	0.247311	0.244435	0.364494	0.366755	0.504012	0.509885	0.680821	0.681036	0.77489	0.772374	0.901127	0.887847	1.01076	0.987332		282.184	0.033219	0.033143	0.08899	0.088935	0.166554	0.167907	0.287497	0.286687	0.404876	0.403961	0.523288	0.526251	0.690425	0.689519	0.767685	0.762914		282.182	-0.01589	2.66e-33	-0.01168	4.75e-19	-0.00371	0.001944	0.014543	0.015687	0.046512	0.048605	0.08856
		282.384	0.108168	0.109455	0.247686	0.244717	0.364847	0.367144	0.504672	0.510177	0.681297	0.681218	0.775491	0.772458	0.901421	0.887863	1.01109	0.987333		282.384	0.033471	0.033207	0.089361	0.089087	0.166917	0.168144	0.287861	0.286984	0.405555	0.404249	0.523971	0.52649	0.690793	0.689634	0.767842	0.762959		282.382	-0.0158	2.66e-33	-0.01137	4.76e-19	-0.00384	0.001947	0.014207	0.015717	0.046702	0.048695	0.088926
		282.584	0.108641	0.10964	0.247404	0.244998	0.3652	0.367532	0.505343	0.510468	0.681482	0.6814	0.775777	0.772542	0.902003	0.887878	1.01159	0.987335		282.584	0.033169	0.033271	0.08979	0.089239	0.167205	0.168381	0.287857	0.28728	0.405987	0.404536	0.524332	0.526727	0.69069	0.689748	0.768292	0.763003		282.582	-0.01578	2.66e-33	-0.01151	4.77e-19	-0.00398	0.001951	0.014226	0.015746	0.046724	0.048784	0.089165
		282.784	0.108836	0.109826	0.247326	0.245278	0.365562	0.36792	0.505683	0.510759	0.681664	0.68158	0.77632	0.772625	0.902695	0.887893	1.01168	0.987336		282.784	0.033434	0.033335	0.08996	0.08939	0.167508	0.168618	0.287954	0.287576	0.405726	0.404823	0.524585	0.526964	0.690283	0.689861	0.768581	0.763047		282.782	-0.01596	2.66e-33	-0.01182	4.78e-19	-0.00371	0.001954	0.014103	0.015775	0.047117	0.048873	0.089328
		282.984	0.109453	0.110011	0.247393	0.245559	0.366014	0.368306	0.506365	0.511048	0.682317	0.681759	0.776573	0.772708	0.903065	0.887908	1.01238	0.987337		282.984	0.033293	0.033399	0.090377	0.089542	0.167634	0.168855	0.288626	0.28787	0.405774	0.405108	0.524859	0.527199	0.690476	0.689974	0.769235	0.763091		282.982	-0.01661	2.66e-33	-0.01183	4.79e-19	-0.00373	0.001958	0.014148	0.015805	0.047342	0.048962	0.089314
		283.184	0.109779	0.110196	0.247489	0.245838	0.366231	0.368692	0.506389	0.511335	0.682514	0.681937	0.776846	0.772789	0.903773	0.887923	1.01265	0.987339		283.184	0.032844	0.033463	0.090861	0.089693	0.167632	0.169091	0.288749	0.288164	0.405843	0.405392	0.525292	0.527433	0.690559	0.690085	0.769842	0.763134		283.182	-0.01635	2.66e-33	-0.01152	4.8e-19	-0.00362	0.001962	0.014293	0.015834	0.047085	0.049051	0.089364
		283.384	0.109927	0.110382	0.24785	0.246117	0.366719	0.369076	0.506274	0.511622	0.682509	0.682114	0.77728	0.77287	0.903528	0.887938	1.01287	0.98734		283.384	0.032705	0.033528	0.090943	0.089845	0.168042	0.169327	0.288632	0.288458	0.405518	0.405676	0.525609	0.527666	0.69119	0.690196	0.770492	0.763177		283.382	-0.016	2.66e-33	-0.01112	4.81e-19	-0.00378	0.001965	0.014505	0.015864	0.047141	0.049141	0.089263
		283.584	0.109998	0.110567	0.248143	0.246396	0.367246	0.36946	0.506179	0.511907	0.682685	0.68229	0.77793	0.772951	0.903712	0.887952	1.01294	0.987342		283.584	0.032944	0.033592	0.091053	0.089996	0.16845	0.169563	0.288843	0.288751	0.405819	0.405958	0.526304	0.527898	0.691232	0.690306	0.77145	0.763219		283.582	-0.01569	2.66e-33	-0.01083	4.81e-19	-0.00365	0.001969	0.014539	0.015893	0.047058	0.04923	0.089363
		283.784	0.110036	0.110751	0.248729	0.246674	0.367487	0.369843	0.506702	0.512191	0.682977	0.682464	0.77797	0.77303	0.903928	0.887966	1.01336	0.987343		283.784	0.032968	0.033656	0.091032	0.090147	0.168956	0.169798	0.289366	0.289043	0.405555	0.406239	0.526244	0.528129	0.691439	0.690415	0.771635	0.763261		283.782	-0.01538	2.66e-33	-0.01073	4.82e-19	-0.00349	0.001972	0.014372	0.015923	0.047203	0.049319	0.089315
		283.984	0.110586	0.110936	0.248945	0.246951	0.367659	0.370226	0.506643	0.512474	0.683555	0.682638	0.778092	0.773109	0.90367	0.88798	1.01341	0.987344		283.984	0.032799	0.03372	0.09097	0.090298	0.16939	0.170033	0.289447	0.289334	0.405733	0.40652	0.526845	0.528359	0.69193	0.690523	0.772023	0.763302		283.982	-0.01536	2.66e-33	-0.01069	4.83e-19	-0.00333	0.001976	0.014471	0.015952	0.047073	0.049408	0.089091
		284.184	0.110466	0.111121	0.249582	0.247228	0.368158	0.370607	0.506677	0.512756	0.683513	0.682811	0.778187	0.773188	0.904131	0.887994	1.01384	0.987346		284.184	0.0328	0.033784	0.090607	0.090449	0.170045	0.170268	0.290017	0.289625	0.406033	0.406799	0.526604	0.528587	0.693256	0.69063	0.772206	0.763343		284.182	-0.01485	2.66e-33	-0.01074	4.84e-19	-0.00298	0.001979	0.014353	0.015981	0.047202	0.049497	0.089174
		284.384	0.110611	0.111306	0.249976	0.247505	0.369088	0.370988	0.50719	0.513037	0.683338	0.682982	0.778586	0.773265	0.903908	0.888008	1.01442	0.987347		284.384	0.033073	0.033848	0.090619	0.0906	0.170696	0.170502	0.290375	0.289915	0.406538	0.407078	0.526686	0.528815	0.693222	0.690737	0.772407	0.763384		284.382	-0.01479	2.66e-33	-0.01084	4.85e-19	-0.00296	0.001983	0.014869	0.016011	0.04714	0.049586	0.089264
		284.584	0.110645	0.11149	0.250408	0.24778	0.370019	0.371367	0.50755	0.513317	0.683633	0.683152	0.779122	0.773342	0.904032	0.888021	1.01507	0.987348		284.584	0.032766	0.033913	0.090964	0.090751	0.171073	0.170737	0.29048	0.290204	0.406959	0.407355	0.526842	0.529041	0.693629	0.690842	0.77308	0.763424		284.582	-0.01448	2.66e-33	-0.01125	4.86e-19	-0.0027	0.001987	0.014864	0.01604	0.047549	0.049675	0.089052
		284.784	0.110397	0.111675	0.251077	0.248056	0.370151	0.371746	0.507607	0.513595	0.684054	0.683322	0.779371	0.773418	0.904461	0.888035	1.01538	0.987349		284.784	0.032843	0.033977	0.091188	0.090902	0.171225	0.170971	0.290684	0.290493	0.407089	0.407632	0.526944	0.529267	0.694228	0.690947	0.773529	0.763463		284.782	-0.01375	2.66e-33	-0.01134	4.87e-19	-0.00241	0.00199	0.01517	0.01607	0.04768	0.049764	0.089306
		284.984	0.110276	0.111859	0.251641	0.248331	0.37052	0.372125	0.507972	0.513872	0.684307	0.68349	0.779526	0.773494	0.904605	0.888048	1.01605	0.98735		284.984	0.033045	0.034041	0.091202	0.091053	0.171518	0.171204	0.291134	0.290781	0.407351	0.407908	0.527213	0.529491	0.694708	0.691052	0.77396	0.763503		284.982	-0.0136	2.66e-33	-0.01188	4.88e-19	-0.00253	0.001994	0.01547	0.016099	0.048032	0.049853	0.089407
		285.184	0.110315	0.112043	0.252095	0.248605	0.370684	0.372502	0.508325	0.514149	0.684764	0.683657	0.779892	0.773569	0.904463	0.888061	1.01673	0.987352		285.184	0.033429	0.034105	0.091074	0.091203	0.171841	0.171438	0.291315	0.291069	0.407506	0.408182	0.527196	0.529714	0.694387	0.691155	0.773801	0.763542		285.182	-0.01336	2.66e-33	-0.01235	4.89e-19	-0.00242	0.001997	0.015872	0.016128	0.048189	0.049942	0.08969
		285.384	0.110457	0.112227	0.252878	0.248879	0.371214	0.372878	0.508786	0.514424	0.685112	0.683824	0.780204	0.773643	0.904703	0.888073	1.01687	0.987353		285.384	0.033701	0.034169	0.091052	0.091354	0.172329	0.171671	0.291494	0.291356	0.407825	0.408456	0.526869	0.529937	0.694757	0.691258	0.774207	0.76358		285.382	-0.01369	2.66e-33	-0.01278	4.9e-19	-0.00238	0.002001	0.016045	0.016158	0.04828	0.050031	0.090293
		285.584	0.110589	0.112411	0.253665	0.249152	0.371898	0.373254	0.509484	0.514698	0.685496	0.683989	0.780307	0.773717	0.905241	0.888086	1.01749	0.987354		285.584	0.033419	0.034233	0.091074	0.091504	0.172286	0.171904	0.291795	0.291642	0.408176	0.408729	0.527238	0.530158	0.695396	0.69136	0.774161	0.763619		285.582	-0.01386	2.66e-33	-0.0131	4.91e-19	-0.00201	0.002004	0.015982	0.016187	0.048398	0.05012	0.090428
		285.784	0.111072	0.112595	0.254487	0.249425	0.371961	0.373629	0.510002	0.51497	0.686135	0.684153	0.780776	0.77379	0.905879	0.888099	1.01748	0.987355		285.784	0.033452	0.034297	0.090978	0.091655	0.172587	0.172136	0.291807	0.291927	0.409143	0.409001	0.527378	0.530378	0.695568	0.691461	0.774269	0.763656		285.782	-0.01348	2.66e-33	-0.0134	4.92e-19	-0.00151	0.002008	0.015968	0.016217	0.048549	0.050209	0.090978
		285.984	0.111458	0.112779	0.254777	0.249697	0.372387	0.374003	0.510443	0.515242	0.686939	0.684316	0.780825	0.773863	0.90631	0.888111	1.0174	0.987356		285.984	0.033695	0.034362	0.090944	0.091805	0.172712	0.172369	0.29233	0.292212	0.409743	0.409272	0.527649	0.530597	0.695924	0.691561	0.775106	0.763694		285.982	-0.01329	2.66e-33	-0.01351	4.93e-19	-0.0013	0.002012	0.015986	0.016246	0.04885	0.050297	0.091388
		286.184	0.111696	0.112963	0.255207	0.249969	0.372757	0.374376	0.510915	0.515513	0.687573	0.684478	0.781343	0.773935	0.907285	0.888123	1.01771	0.987357		286.184	0.033843	0.034426	0.091195	0.091955	0.172812	0.172601	0.292704	0.292497	0.410567	0.409542	0.528156	0.530815	0.696023	0.691661	0.775758	0.763731		286.182	-0.01336	2.66e-33	-0.01344	4.94e-19	-0.00082	0.002015	0.015951	0.016275	0.049144	0.050386	0.091653
		286.384	0.112397	0.113147	0.25553	0.25024	0.373215	0.374748	0.51168	0.515782	0.68807	0.684639	0.781785	0.774006	0.907998	0.888135	1.01808	0.987358		286.384	0.034117	0.03449	0.091507	0.092106	0.173302	0.172832	0.29261	0.29278	0.41115	0.409811	0.529053	0.531032	0.696234	0.69176	0.77583	0.763768		286.382	-0.01348	2.66e-33	-0.01323	4.94e-19	-0.00087	0.002019	0.015952	0.016305	0.048943	0.050475	0.092181
		286.584	0.112777	0.11333	0.255441	0.25051	0.373534	0.37512	0.511959	0.51605	0.688494	0.684799	0.781782	0.774077	0.908811	0.888147	1.01855	0.987359		286.584	0.034136	0.034554	0.091943	0.092256	0.173793	0.173064	0.292648	0.293063	0.411858	0.410079	0.529415	0.531248	0.696115	0.691858	0.776265	0.763804		286.582	-0.01405	2.66e-33	-0.01321	4.95e-19	-0.00094	0.002022	0.016149	0.016334	0.048942	0.050564	0.092186
		286.784	0.113177	0.113514	0.255773	0.250781	0.373743	0.37549	0.51244	0.516318	0.689407	0.684958	0.782417	0.774147	0.909636	0.888159	1.01874	0.98736		286.784	0.034353	0.034618	0.091986	0.092406	0.173996	0.173295	0.292659	0.293346	0.412202	0.410346	0.530027	0.531462	0.696333	0.691955	0.7764	0.76384		286.782	-0.01441	2.66e-33	-0.01273	4.96e-19	-0.00088	0.002026	0.016237	0.016363	0.048997	0.050653	0.092363
		286.984	0.113669	0.113697	0.256057	0.25105	0.374069	0.37586	0.51285	0.516584	0.690182	0.685117	0.782798	0.774216	0.910028	0.88817	1.01917	0.987361		286.984	0.034174	0.034682	0.092513	0.092556	0.173904	0.173526	0.292991	0.293627	0.412685	0.410612	0.531121	0.531676	0.696718	0.692052	0.776771	0.763875		286.982	-0.01498	2.66e-33	-0.01217	4.97e-19	-0.00094	0.002029	0.016418	0.016393	0.049064	0.050741	0.092455
		287.184	0.113632	0.11388	0.256595	0.251319	0.374373	0.376229	0.512804	0.516849	0.690396	0.685274	0.783255	0.774285	0.910215	0.888182	1.01886	0.987362		287.184	0.034392	0.034746	0.092337	0.092706	0.174248	0.173756	0.293504	0.293908	0.412851	0.410878	0.531854	0.531889	0.697068	0.692148	0.777	0.763911		287.182	-0.015	2.66e-33	-0.01161	4.98e-19	-0.00117	0.002033	0.016485	0.016422	0.048842	0.05083	0.092504
		287.384	0.113919	0.114063	0.256434	0.251588	0.374997	0.376598	0.51292	0.517113	0.690375	0.68543	0.783528	0.774353	0.910073	0.888193	1.01933	0.987363		287.384	0.034659	0.03481	0.092643	0.092855	0.174614	0.173987	0.293965	0.294189	0.413381	0.411142	0.532793	0.532101	0.697355	0.692243	0.777181	0.763945		287.382	-0.01492	2.66e-33	-0.01134	4.99e-19	-0.00103	0.002036	0.016404	0.016451	0.04893	0.050919	0.092364
		287.584	0.114511	0.114246	0.256416	0.251856	0.375474	0.376965	0.513373	0.517376	0.69075	0.685585	0.783561	0.774421	0.91053	0.888204	1.01958	0.987364		287.584	0.034681	0.034875	0.093193	0.093005	0.174879	0.174217	0.294216	0.294468	0.413638	0.411406	0.533506	0.532312	0.697428	0.692338	0.777488	0.76398		287.582	-0.01537	2.66e-33	-0.01116	5e-19	-0.00106	0.00204	0.01589	0.016481	0.04897	0.051008	0.092519
		287.784	0.114977	0.114429	0.256498	0.252124	0.375985	0.377332	0.513652	0.517638	0.691143	0.685739	0.783774	0.774488	0.910894	0.888215	1.01988	0.987365		287.784	0.034653	0.034939	0.09304	0.093155	0.175211	0.174447	0.294628	0.294748	0.414078	0.411668	0.533469	0.532521	0.697506	0.692432	0.777633	0.764014		287.782	-0.01509	2.66e-33	-0.01129	5.01e-19	-0.00153	0.002044	0.015897	0.01651	0.048975	0.051096	0.092301
		287.984	0.115393	0.114612	0.256399	0.252391	0.376394	0.377698	0.513659	0.517898	0.691439	0.685893	0.784159	0.774554	0.911	0.888226	1.01988	0.987366		287.984	0.034524	0.035003	0.093126	0.093304	0.175429	0.174676	0.295073	0.295026	0.414273	0.41193	0.53378	0.53273	0.697945	0.692525	0.77806	0.764048		287.982	-0.01504	2.66e-33	-0.01107	5.02e-19	-0.00174	0.002047	0.015663	0.016539	0.049038	0.051185	0.092606
		288.184	0.114977	0.114795	0.2564	0.252657	0.377182	0.378063	0.513996	0.518158	0.691523	0.686045	0.784373	0.77462	0.911105	0.888236	1.02029	0.987367		288.184	0.03439	0.035067	0.09314	0.093454	0.175573	0.174905	0.29574	0.295304	0.414842	0.412191	0.533464	0.532938	0.698753	0.692617	0.777984	0.764082		288.182	-0.01487	2.66e-33	-0.01073	5.03e-19	-0.00189	0.002051	0.015728	0.016569	0.049082	0.051273	0.093147
		288.384	0.115185	0.114978	0.256782	0.252923	0.377602	0.378427	0.514296	0.518417	0.69166	0.686196	0.784959	0.774686	0.910846	0.888247	1.02088	0.987368		288.384	0.034311	0.035131	0.09351	0.093603	0.17559	0.175134	0.296607	0.295581	0.415137	0.412451	0.533778	0.533145	0.69821	0.692709	0.778378	0.764115		288.382	-0.01493	2.66e-33	-0.01083	5.04e-19	-0.00231	0.002054	0.01561	0.016598	0.049158	0.051362	0.092941
		288.584	0.114913	0.11516	0.256925	0.253189	0.377828	0.378791	0.514226	0.518674	0.692022	0.686347	0.785228	0.774751	0.911424	0.888257	1.02096	0.987369		288.584	0.033998	0.035195	0.093424	0.093752	0.175538	0.175363	0.296834	0.295858	0.414951	0.41271	0.533803	0.533351	0.698416	0.6928	0.77874	0.764148		288.582	-0.01483	2.66e-33	-0.01088	5.05e-19	-0.00239	0.002058	0.015191	0.016627	0.049394	0.051451	0.092818
		288.784	0.114882	0.115343	0.257319	0.253454	0.377984	0.379153	0.51427	0.518931	0.692548	0.686496	0.785455	0.774815	0.911605	0.888268	1.0215	0.987369		288.784	0.033904	0.035259	0.09353	0.093902	0.175827	0.175591	0.297759	0.296134	0.414729	0.412968	0.533802	0.533555	0.698927	0.692891	0.778966	0.76418		288.782	-0.01489	2.66e-33	-0.01067	5.06e-19	-0.00243	0.002061	0.015509	0.016656	0.049012	0.051539	0.093113
		288.984	0.114924	0.115525	0.257651	0.253718	0.378012	0.379515	0.514775	0.519186	0.692934	0.686645	0.785787	0.774879	0.911588	0.888278	1.02201	0.98737		288.984	0.033594	0.035323	0.09334	0.094051	0.176049	0.175819	0.297756	0.296409	0.414997	0.413225	0.533885	0.533759	0.69935	0.69298	0.779712	0.764212		288.982	-0.01519	2.66e-33	-0.01104	5.07e-19	-0.0022	0.002065	0.015616	0.016686	0.04912	0.051628	0.093429
		289.184	0.115344	0.115707	0.258094	0.253982	0.378052	0.379876	0.515042	0.519441	0.693275	0.686792	0.786411	0.774942	0.911114	0.888288	1.02208	0.987371		289.184	0.033581	0.035387	0.093292	0.0942	0.1766	0.176047	0.298341	0.296684	0.414765	0.413482	0.533905	0.533962	0.699522	0.693069	0.779954	0.764244		289.182	-0.01511	2.66e-33	-0.01116	5.07e-19	-0.00198	0.002068	0.015952	0.016715	0.048701	0.051716	0.093852
		289.384	0.115806	0.115889	0.258694	0.254246	0.37881	0.380237	0.515561	0.519694	0.693316	0.686939	0.78705	0.775005	0.91124	0.888298	1.02243	0.987372		289.384	0.03354	0.035451	0.093586	0.094349	0.176623	0.176275	0.298717	0.296958	0.414935	0.413737	0.533856	0.534164	0.700086	0.693158	0.780417	0.764276		289.382	-0.01535	2.66e-33	-0.01122	5.08e-19	-0.00217	0.002072	0.015801	0.016744	0.048775	0.051805	0.093782
		289.584	0.115895	0.116072	0.259003	0.254509	0.379438	0.380596	0.516351	0.519946	0.693224	0.687085	0.787214	0.775067	0.911178	0.888307	1.02269	0.987373		289.584	0.033175	0.035516	0.094179	0.094498	0.176676	0.176502	0.298654	0.297231	0.415188	0.413992	0.534055	0.534365	0.700427	0.693246	0.780771	0.764307		289.582	-0.01512	2.66e-33	-0.01157	5.09e-19	-0.00198	0.002075	0.015784	0.016774	0.048742	0.051893	0.094089
		289.784	0.116149	0.116253	0.259721	0.254771	0.379906	0.380955	0.517084	0.520198	0.693468	0.68723	0.787639	0.775128	0.911239	0.888317	1.02279	0.987373		289.784	0.03278	0.03558	0.094636	0.094647	0.177483	0.176729	0.298836	0.297504	0.415629	0.414246	0.534385	0.534565	0.700552	0.693333	0.78144	0.764338		289.782	-0.01476	2.66e-33	-0.01148	5.1e-19	-0.00198	0.002079	0.015934	0.016803	0.048694	0.051982	0.094333
		289.984	0.116269	0.116435	0.259982	0.255033	0.380113	0.381313	0.517476	0.520448	0.69388	0.687374	0.787904	0.77519	0.911325	0.888327	1.02298	0.987374		289.984	0.033051	0.035644	0.095015	0.094795	0.177757	0.176956	0.299003	0.297776	0.416004	0.414498	0.535007	0.534764	0.700736	0.693419	0.78202	0.764368		289.982	-0.01474	2.66e-33	-0.01139	5.11e-19	-0.00212	0.002083	0.01607	0.016832	0.048621	0.05207	0.094363
		290.184	0.11678	0.116617	0.260497	0.255295	0.38074	0.38167	0.517737	0.520697	0.69393	0.687517	0.788306	0.77525	0.912014	0.888336	1.02336	0.987375		290.184	0.033034	0.035708	0.095243	0.094944	0.178519	0.177182	0.29912	0.298048	0.416314	0.41475	0.535278	0.534962	0.700829	0.693505	0.782176	0.764399		290.182	-0.01506	2.66e-33	-0.01162	5.12e-19	-0.00168	0.002086	0.015948	0.016861	0.048281	0.052158	0.094858
		290.384	0.116971	0.116799	0.260829	0.255556	0.381169	0.382026	0.517722	0.520945	0.69412	0.687659	0.788661	0.77531	0.912055	0.888345	1.02346	0.987376		290.384	0.033028	0.035772	0.095377	0.095093	0.179083	0.177408	0.299228	0.298319	0.416933	0.415002	0.535546	0.535159	0.701314	0.69359	0.782192	0.764429		290.382	-0.01565	2.66e-33	-0.01165	5.13e-19	-0.00177	0.00209	0.016077	0.016891	0.04839	0.052247	0.095222
		290.584	0.117309	0.11698	0.261185	0.255816	0.381375	0.382382	0.51765	0.521193	0.693953	0.6878	0.789455	0.77537	0.912327	0.888354	1.02422	0.987376		290.584	0.033108	0.035836	0.095911	0.095241	0.179399	0.177634	0.299442	0.298589	0.417836	0.415252	0.535384	0.535355	0.702068	0.693675	0.782488	0.764458		290.582	-0.01601	2.66e-33	-0.01139	5.14e-19	-0.00189	0.002093	0.016251	0.01692	0.048792	0.052335	0.095599
		290.784	0.117759	0.117162	0.261571	0.256076	0.381631	0.382737	0.517885	0.521439	0.694214	0.687941	0.790195	0.775429	0.912481	0.888363	1.02447	0.987377		290.784	0.033174	0.0359	0.096184	0.09539	0.179431	0.17786	0.299496	0.298859	0.417951	0.415501	0.53603	0.535551	0.702533	0.693759	0.782546	0.764488		290.782	-0.01603	2.66e-33	-0.01117	5.15e-19	-0.00226	0.002097	0.016219	0.016949	0.049074	0.052423	0.095971
		290.984	0.117637	0.117343	0.261654	0.256336	0.382068	0.383091	0.518237	0.521684	0.694561	0.688081	0.789979	0.775487	0.912518	0.888372	1.02489	0.987378		290.984	0.03352	0.035964	0.096621	0.095538	0.179643	0.178085	0.299929	0.299128	0.418561	0.41575	0.536786	0.535745	0.702974	0.693842	0.783289	0.764517		290.982	-0.01648	2.66e-33	-0.01114	5.16e-19	-0.00253	0.0021	0.01632	0.016978	0.049683	0.052512	0.096757
		291.184	0.117792	0.117525	0.262164	0.256595	0.382853	0.383444	0.518504	0.521928	0.694831	0.688219	0.789967	0.775545	0.912718	0.888381	1.02522	0.987378		291.184	0.033846	0.036028	0.096521	0.095686	0.179725	0.178311	0.30054	0.299397	0.419065	0.415998	0.537257	0.535938	0.703476	0.693924	0.783694	0.764546		291.182	-0.01672	2.66e-33	-0.01109	5.17e-19	-0.00241	0.002104	0.015938	0.017008	0.049874	0.0526	0.096971
		291.384	0.118168	0.117706	0.261909	0.256853	0.383231	0.383797	0.519044	0.522171	0.694711	0.688357	0.789757	0.775603	0.912917	0.88839	1.02559	0.987379		291.384	0.034108	0.036092	0.096973	0.095834	0.17963	0.178535	0.300685	0.299665	0.419558	0.416244	0.537992	0.536131	0.703543	0.694006	0.78368	0.764574		291.382	-0.0168	2.66e-33	-0.0113	5.18e-19	-0.00267	0.002107	0.015778	0.017037	0.050139	0.052688	0.097149
		291.584	0.118506	0.117887	0.261973	0.257111	0.383906	0.384148	0.519822	0.522414	0.695407	0.688494	0.789698	0.77566	0.913281	0.888398	1.02568	0.98738		291.584	0.034247	0.036156	0.097217	0.095983	0.179477	0.17876	0.300653	0.299932	0.419767	0.41649	0.538135	0.536323	0.703596	0.694088	0.783938	0.764602		291.582	-0.01721	2.66e-33	-0.01148	5.19e-19	-0.00298	0.002111	0.015835	0.017066	0.05041	0.052777	0.097482
		291.784	0.118644	0.118068	0.261912	0.257369	0.384315	0.384499	0.519731	0.522655	0.69574	0.68863	0.790052	0.775717	0.913758	0.888407	1.02555	0.98738		291.784	0.034408	0.03622	0.097341	0.096131	0.179546	0.178984	0.301157	0.300199	0.420351	0.416736	0.538464	0.536513	0.703489	0.694169	0.783907	0.76463		291.782	-0.01701	2.66e-33	-0.01172	5.2e-19	-0.00344	0.002114	0.015803	0.017095	0.050665	0.052865	0.098032
		291.984	0.118721	0.118249	0.262187	0.257626	0.384549	0.38485	0.520113	0.522895	0.69615	0.688766	0.790254	0.775773	0.914403	0.888415	1.02552	0.987381		291.984	0.034543	0.036284	0.09746	0.096279	0.179469	0.179208	0.301968	0.300465	0.42036	0.41698	0.538856	0.536703	0.703937	0.694249	0.783936	0.764658		291.982	-0.01655	2.66e-33	-0.01149	5.2e-19	-0.00366	0.002118	0.015165	0.017125	0.050916	0.052953	0.098319
		292.184	0.118813	0.118429	0.262452	0.257882	0.384924	0.385199	0.520319	0.523134	0.696367	0.6889	0.790487	0.775828	0.914516	0.888423	1.02554	0.987382		292.184	0.034528	0.036348	0.097806	0.096427	0.179609	0.179432	0.302303	0.300731	0.420709	0.417223	0.539001	0.536892	0.704221	0.694328	0.783778	0.764685		292.182	-0.01655	2.66e-33	-0.01161	5.21e-19	-0.00362	0.002121	0.015213	0.017154	0.051285	0.053041	0.098528
		292.384	0.118813	0.11861	0.26279	0.258138	0.385075	0.385548	0.520748	0.523372	0.697017	0.689034	0.790764	0.775883	0.914865	0.888432	1.02544	0.987382		292.384	0.034626	0.036412	0.097731	0.096574	0.179692	0.179655	0.302752	0.300996	0.420895	0.417466	0.53934	0.53708	0.703986	0.694408	0.783956	0.764713		292.382	-0.01644	2.66e-33	-0.01192	5.22e-19	-0.00325	0.002125	0.015202	0.017183	0.051367	0.053129	0.098503
		292.584	0.118824	0.118791	0.262921	0.258394	0.385545	0.385896	0.521236	0.52361	0.697228	0.689166	0.790652	0.775938	0.915543	0.88844	1.02568	0.987383		292.584	0.034759	0.036477	0.097595	0.096722	0.179917	0.179879	0.302783	0.30126	0.421346	0.417708	0.539729	0.537267	0.703975	0.694486	0.783916	0.764739		292.582	-0.0162	2.66e-33	-0.01207	5.23e-19	-0.00278	0.002129	0.015294	0.017212	0.051473	0.053218	0.098601
		292.784	0.118699	0.118971	0.263453	0.258649	0.386146	0.386243	0.522007	0.523846	0.697769	0.689298	0.791161	0.775992	0.916206	0.888448	1.02646	0.987383		292.784	0.034726	0.036541	0.097866	0.09687	0.180217	0.180102	0.303295	0.301524	0.421813	0.417949	0.539937	0.537453	0.704561	0.694564	0.784353	0.764766		292.782	-0.01582	2.66e-33	-0.01218	5.24e-19	-0.00238	0.002132	0.015623	0.017241	0.051101	0.053306	0.098517
		292.984	0.118742	0.119152	0.264144	0.258903	0.386234	0.386589	0.522353	0.524081	0.698049	0.68943	0.791447	0.776046	0.916293	0.888455	1.02688	0.987384		292.984	0.034901	0.036605	0.097916	0.097017	0.180327	0.180324	0.303242	0.301787	0.42245	0.418189	0.540316	0.537638	0.704991	0.694641	0.785279	0.764792		292.982	-0.01546	2.66e-33	-0.01248	5.25e-19	-0.00189	0.002136	0.015837	0.017271	0.051341	0.053394	0.098764
		293.184	0.119007	0.119332	0.264542	0.259158	0.386754	0.386935	0.522926	0.524316	0.698388	0.68956	0.791907	0.776099	0.916156	0.888463	1.02719	0.987385		293.184	0.035274	0.036669	0.098031	0.097165	0.180618	0.180547	0.303529	0.302049	0.42228	0.418428	0.540834	0.537822	0.705173	0.694718	0.785313	0.764818		293.182	-0.01497	2.66e-33	-0.01295	5.26e-19	-0.00149	0.002139	0.016101	0.0173	0.051196	0.053482	0.098761
		293.384	0.118845	0.119512	0.264698	0.259411	0.387804	0.38728	0.523535	0.524549	0.698309	0.689689	0.792257	0.776152	0.91691	0.888471	1.02753	0.987385		293.384	0.035422	0.036733	0.098067	0.097312	0.180748	0.180769	0.303372	0.302311	0.422497	0.418667	0.540727	0.538006	0.70536	0.694794	0.785892	0.764844		293.382	-0.01508	2.66e-33	-0.01276	5.27e-19	-0.00169	0.002143	0.01638	0.017329	0.051489	0.05357	0.098801
		293.584	0.118505	0.119692	0.264876	0.259664	0.388065	0.387624	0.524115	0.524782	0.698432	0.689818	0.79211	0.776205	0.917076	0.888478	1.02757	0.987386		293.584	0.035318	0.036797	0.098187	0.09746	0.18149	0.180991	0.303561	0.302573	0.422748	0.418904	0.540692	0.538189	0.705566	0.694869	0.786431	0.76487		293.582	-0.01503	2.66e-33	-0.01297	5.28e-19	-0.00151	0.002146	0.016447	0.017358	0.051533	0.053658	0.098931
		293.784	0.118386	0.119872	0.265422	0.259917	0.388455	0.387967	0.524526	0.525013	0.698454	0.689946	0.792597	0.776256	0.917465	0.888486	1.02803	0.987386		293.784	0.035182	0.036861	0.097918	0.097607	0.182008	0.181212	0.303839	0.302833	0.423443	0.419141	0.540832	0.53837	0.705752	0.694944	0.786845	0.764895		293.782	-0.01466	2.66e-33	-0.01286	5.29e-19	-0.00155	0.00215	0.016496	0.017387	0.051432	0.053746	0.098542
		293.984	0.118633	0.120052	0.265616	0.260169	0.388464	0.38831	0.524577	0.525244	0.698536	0.690073	0.793222	0.776308	0.917865	0.888493	1.02845	0.987387		293.984	0.035479	0.036925	0.097958	0.097754	0.182634	0.181434	0.303762	0.303094	0.423768	0.419377	0.541097	0.538551	0.706231	0.695019	0.787176	0.76492		293.982	-0.01494	2.66e-33	-0.01262	5.3e-19	-0.00149	0.002153	0.016545	0.017417	0.05142	0.053834	0.098858
		294.184	0.118626	0.120232	0.265755	0.260421	0.388851	0.388651	0.524654	0.525473	0.698873	0.690199	0.793866	0.776359	0.918519	0.8885	1.02919	0.987387		294.184	0.035318	0.036989	0.097738	0.097901	0.183462	0.181655	0.304145	0.303353	0.424329	0.419612	0.540725	0.538731	0.706587	0.695093	0.78763	0.764945		294.182	-0.01546	2.66e-33	-0.01262	5.31e-19	-0.0014	0.002157	0.016326	0.017446	0.051554	0.053922	0.099249
		294.384	0.11928	0.120412	0.265671	0.260672	0.388934	0.388993	0.524775	0.525702	0.698767	0.690325	0.794323	0.77641	0.918795	0.888508	1.02992	0.987388		294.384	0.035	0.037053	0.097552	0.098048	0.183726	0.181875	0.304607	0.303612	0.424994	0.419847	0.540502	0.53891	0.707081	0.695166	0.788184	0.764969		294.382	-0.01582	2.66e-33	-0.01243	5.32e-19	-0.00186	0.00216	0.016181	0.017475	0.051746	0.05401	0.09948
		294.584	0.119738	0.120591	0.266106	0.260923	0.389078	0.389333	0.525254	0.52593	0.698769	0.69045	0.795034	0.77646	0.919148	0.888515	1.03128	0.987388		294.584	0.035187	0.037117	0.097662	0.098195	0.18387	0.182096	0.304968	0.30387	0.425191	0.42008	0.540554	0.539089	0.707382	0.695239	0.788366	0.764993		294.582	-0.0156	2.66e-33	-0.01193	5.33e-19	-0.00212	0.002164	0.01622	0.017504	0.051684	0.054098	0.099624
		294.784	0.120296	0.120771	0.266334	0.261173	0.389399	0.389673	0.525749	0.526157	0.699324	0.690574	0.795479	0.77651	0.919315	0.888522	1.03142	0.987389		294.784	0.034783	0.037181	0.0974	0.098342	0.184218	0.182316	0.305032	0.304128	0.425603	0.420313	0.540712	0.539266	0.70771	0.695311	0.788841	0.765018		294.782	-0.01551	2.66e-33	-0.01146	5.33e-19	-0.00228	0.002167	0.01628	0.017533	0.051957	0.054186	0.09955
		294.984	0.120532	0.12095	0.266361	0.261423	0.389368	0.390011	0.526225	0.526382	0.699766	0.690697	0.795564	0.776559	0.919407	0.888528	1.03198	0.987389		294.984	0.034935	0.037245	0.097812	0.098489	0.184356	0.182536	0.305719	0.304385	0.426269	0.420545	0.540984	0.539443	0.708157	0.695383	0.78961	0.765041		294.982	-0.01554	2.66e-33	-0.0112	5.34e-19	-0.00244	0.002171	0.016148	0.017562	0.051873	0.054273	0.099937
		295.184	0.121335	0.12113	0.266582	0.261672	0.39001	0.39035	0.526371	0.526607	0.70009	0.690819	0.795696	0.776608	0.91971	0.888535	1.03278	0.98739		295.184	0.034795	0.037309	0.097801	0.098636	0.184141	0.182756	0.3063	0.304642	0.426476	0.420776	0.54144	0.539618	0.708715	0.695454	0.7896	0.765065		295.182	-0.01575	2.66e-33	-0.01109	5.35e-19	-0.0024	0.002174	0.015753	0.017591	0.051903	0.054361	0.099707
		295.384	0.122072	0.121309	0.266602	0.261921	0.389959	0.390687	0.52717	0.526831	0.70068	0.690941	0.795713	0.776656	0.919763	0.888542	1.03292	0.98739		295.384	0.034923	0.037373	0.098042	0.098783	0.184188	0.182975	0.306982	0.304898	0.426559	0.421007	0.541869	0.539793	0.708904	0.695525	0.788893	0.765088		295.382	-0.0161	2.66e-33	-0.01119	5.36e-19	-0.00329	0.002178	0.016011	0.017621	0.05195	0.054449	0.099808
		295.584	0.122338	0.121488	0.26699	0.262169	0.390462	0.391024	0.527438	0.527055	0.70128	0.691062	0.796353	0.776705	0.919877	0.888549	1.03309	0.987391		295.584	0.034751	0.037437	0.098394	0.098929	0.184293	0.183195	0.307754	0.305154	0.426829	0.421236	0.541946	0.539967	0.709271	0.695595	0.788795	0.765111		295.582	-0.01657	2.66e-33	-0.01136	5.37e-19	-0.00337	0.002181	0.015906	0.01765	0.051944	0.054537	0.099939
		295.784	0.122453	0.121667	0.267423	0.262417	0.390642	0.39136	0.527623	0.527277	0.70137	0.691182	0.796797	0.776752	0.920189	0.888555	1.0332	0.987391		295.784	0.034775	0.037501	0.0986	0.099076	0.184299	0.183414	0.308565	0.305409	0.426645	0.421465	0.542593	0.540141	0.70949	0.695664	0.788493	0.765134		295.782	-0.01667	2.66e-33	-0.0111	5.38e-19	-0.00364	0.002185	0.016082	0.017679	0.052133	0.054625	0.100061
		295.984	0.122685	0.121846	0.26774	0.262664	0.390911	0.391695	0.528321	0.527498	0.701997	0.691302	0.797309	0.776799	0.920353	0.888562	1.03368	0.987391		295.984	0.034626	0.037565	0.098942	0.099222	0.184362	0.183632	0.308776	0.305663	0.426783	0.421693	0.543073	0.540313	0.709951	0.695733	0.788371	0.765157		295.982	-0.01658	2.66e-33	-0.01091	5.39e-19	-0.00353	0.002188	0.016299	0.017708	0.052016	0.054713	0.099878
		296.184	0.123043	0.122025	0.26811	0.262911	0.391635	0.392029	0.528747	0.527718	0.702729	0.69142	0.797643	0.776846	0.920336	0.888568	1.03395	0.987392		296.184	0.034834	0.037629	0.099279	0.099369	0.184373	0.183851	0.308872	0.305917	0.42688	0.42192	0.543357	0.540485	0.71012	0.695802	0.788348	0.765179		296.182	-0.01721	2.66e-33	-0.01099	5.4e-19	-0.00326	0.002192	0.016545	0.017737	0.052054	0.0548	0.100822
		296.384	0.12292	0.122204	0.268795	0.263158	0.391953	0.392363	0.529239	0.527938	0.703265	0.691538	0.797539	0.776893	0.920947	0.888574	1.03429	0.987392		296.384	0.035221	0.037693	0.099191	0.099515	0.184367	0.184069	0.309049	0.30617	0.4276	0.422147	0.543868	0.540656	0.710434	0.69587	0.788489	0.765201		296.382	-0.01697	2.66e-33	-0.01108	5.41e-19	-0.00291	0.002195	0.016684	0.017766	0.051813	0.054888	0.100758
		296.584	0.123068	0.122382	0.269519	0.263404	0.39269	0.392696	0.529658	0.528156	0.703409	0.691656	0.797847	0.776939	0.921545	0.88858	1.03474	0.987393		296.584	0.035604	0.037757	0.099293	0.099661	0.184738	0.184287	0.309372	0.306422	0.427926	0.422373	0.544249	0.540826	0.710869	0.695937	0.788733	0.765223		296.582	-0.01695	2.66e-33	-0.0114	5.42e-19	-0.00269	0.002199	0.017097	0.017795	0.051622	0.054976	0.100751
		296.784	0.122928	0.122561	0.270046	0.263649	0.392906	0.393028	0.52983	0.528374	0.70403	0.691772	0.798044	0.776985	0.921874	0.888587	1.03502	0.987393		296.784	0.035957	0.037821	0.099494	0.099807	0.18493	0.184504	0.309484	0.306674	0.428049	0.422597	0.545	0.540995	0.711511	0.696004	0.789387	0.765245		296.782	-0.01705	2.66e-33	-0.01157	5.43e-19	-0.00217	0.002202	0.01734	0.017824	0.051545	0.055063	0.100965
		296.984	0.122787	0.122739	0.270197	0.263894	0.393361	0.39336	0.52988	0.528591	0.704367	0.691888	0.797635	0.77703	0.921774	0.888593	1.03497	0.987394		296.984	0.036462	0.037885	0.099956	0.099953	0.185122	0.184722	0.30996	0.306926	0.428329	0.422822	0.545276	0.541163	0.711663	0.696071	0.789921	0.765267		296.982	-0.01682	2.66e-33	-0.01215	5.44e-19	-0.00181	0.002206	0.017612	0.017854	0.051754	0.055151	0.101243
		297.184	0.12284	0.122918	0.270236	0.264139	0.393951	0.393691	0.530035	0.528807	0.704728	0.692003	0.797528	0.777075	0.922198	0.888599	1.03459	0.987394		297.184	0.036812	0.037949	0.100118	0.100099	0.185299	0.184939	0.309817	0.307177	0.428129	0.423045	0.545913	0.541331	0.711735	0.696137	0.790245	0.765288		297.182	-0.01656	2.66e-33	-0.01259	5.45e-19	-0.00162	0.002209	0.017964	0.017883	0.051387	0.055239	0.101307
		297.384	0.122779	0.123096	0.270391	0.264383	0.394549	0.394021	0.530305	0.529022	0.704979	0.692117	0.797504	0.777119	0.922474	0.888605	1.03413	0.987394		297.384	0.037754	0.038013	0.100242	0.100245	0.18571	0.185156	0.310072	0.307427	0.428334	0.423268	0.545984	0.541497	0.712106	0.696202	0.790734	0.765309		297.382	-0.01688	2.66e-33	-0.01244	5.46e-19	-0.00157	0.002213	0.018121	0.017912	0.051402	0.055326	0.101279
		297.584	0.122856	0.123274	0.270953	0.264626	0.394676	0.39435	0.530254	0.529236	0.705402	0.692231	0.797405	0.777164	0.922529	0.88861	1.03391	0.987395		297.584	0.037795	0.038077	0.10046	0.100391	0.185959	0.185372	0.310381	0.307677	0.428945	0.423489	0.546414	0.541663	0.71265	0.696268	0.791322	0.76533		297.582	-0.01658	2.66e-33	-0.0127	5.47e-19	-0.00163	0.002216	0.018138	0.017941	0.051049	0.055414	0.100961
		297.784	0.123131	0.123452	0.271486	0.264869	0.395105	0.394679	0.530448	0.529449	0.705659	0.692344	0.797742	0.777207	0.922773	0.888616	1.03411	0.987395		297.784	0.037614	0.038141	0.100794	0.100537	0.18631	0.185588	0.310638	0.307926	0.429658	0.42371	0.546995	0.541828	0.713145	0.696332	0.792184	0.76535		297.782	-0.01612	2.66e-33	-0.01247	5.47e-19	-0.00179	0.00222	0.018091	0.01797	0.050769	0.055502	0.101061
		297.984	0.12372	0.12363	0.272106	0.265112	0.395448	0.395007	0.530791	0.529662	0.70608	0.692456	0.798031	0.777251	0.923078	0.888622	1.03424	0.987395		297.984	0.037455	0.038205	0.101155	0.100682	0.186905	0.185804	0.310833	0.308174	0.429883	0.423931	0.547461	0.541993	0.713523	0.696396	0.792807	0.765371		297.982	-0.01615	2.66e-33	-0.01219	5.48e-19	-0.00164	0.002224	0.01814	0.017999	0.050633	0.055589	0.101552
		298.184	0.12406	0.123808	0.272573	0.265354	0.396088	0.395334	0.531096	0.529873	0.706561	0.692567	0.798198	0.777294	0.923531	0.888627	1.03463	0.987396		298.184	0.037404	0.038269	0.101215	0.100828	0.187165	0.18602	0.311294	0.308423	0.430185	0.42415	0.547589	0.542156	0.713571	0.69646	0.793361	0.765391		298.182	-0.01583	2.66e-33	-0.01224	5.49e-19	-0.00151	0.002227	0.018044	0.018028	0.050469	0.055677	0.101802
		298.384	0.124956	0.123986	0.273185	0.265596	0.396714	0.39566	0.531602	0.530084	0.70644	0.692678	0.798362	0.777336	0.924003	0.888633	1.035	0.987396		298.384	0.037321	0.038333	0.101485	0.100974	0.187379	0.186236	0.311722	0.30867	0.430151	0.424369	0.547819	0.542319	0.713592	0.696523	0.793788	0.765411		298.382	-0.01548	2.66e-33	-0.0121	5.5e-19	-0.00125	0.002231	0.018047	0.018057	0.050246	0.055764	0.102154
		298.584	0.125271	0.124164	0.274107	0.265837	0.397014	0.395986	0.53212	0.530294	0.706739	0.692788	0.798873	0.777379	0.924249	0.888638	1.03549	0.987396		298.584	0.037475	0.038397	0.101928	0.101119	0.187562	0.186451	0.31198	0.308917	0.430083	0.424587	0.548333	0.542481	0.713645	0.696586	0.793931	0.765431		298.582	-0.01472	2.66e-33	-0.01175	5.51e-19	-0.00071	0.002234	0.018202	0.018086	0.050374	0.055852	0.102403
		298.784	0.126016	0.124341	0.274784	0.266078	0.397497	0.396311	0.532507	0.530503	0.706985	0.692898	0.799321	0.777421	0.924426	0.888644	1.03557	0.987397		298.784	0.037312	0.038461	0.102368	0.101264	0.188025	0.186666	0.312098	0.309163	0.430304	0.424804	0.548538	0.542643	0.713824	0.696648	0.79434	0.765451		298.782	-0.01425	2.66e-33	-0.01149	5.52e-19	-0.00045	0.002238	0.018268	0.018115	0.050613	0.055939	0.1029
		298.984	0.126704	0.124519	0.275315	0.266319	0.397749	0.396635	0.532922	0.530711	0.706915	0.693007	0.799443	0.777462	0.924694	0.888649	1.03632	0.987397		298.984	0.037805	0.038525	0.103105	0.10141	0.187973	0.186881	0.312514	0.309409	0.430165	0.425021	0.549039	0.542803	0.713831	0.69671	0.794526	0.76547		298.982	-0.014	2.66e-33	-0.01154	5.53e-19	-0.00025	0.002241	0.01805	0.018144	0.050485	0.056027	0.103487
		299.184	0.127132	0.124696	0.275863	0.266559	0.398336	0.396959	0.533429	0.530918	0.706943	0.693115	0.799734	0.777504	0.925189	0.888654	1.03705	0.987397		299.184	0.037997	0.038589	0.103284	0.101555	0.187894	0.187095	0.312676	0.309654	0.429989	0.425237	0.549452	0.542963	0.713901	0.696771	0.794341	0.765489		299.182	-0.01412	2.66e-33	-0.01148	5.54e-19	2.2e-05	0.002245	0.017977	0.018173	0.050936	0.056114	0.10386
		299.384	0.127388	0.124873	0.276612	0.266798	0.39849	0.397282	0.53417	0.531124	0.706979	0.693222	0.800323	0.777544	0.925368	0.88866	1.03732	0.987398		299.384	0.038298	0.038653	0.10351	0.1017	0.188041	0.187309	0.312652	0.309899	0.429623	0.425452	0.549718	0.543122	0.713568	0.696832	0.793968	0.765508		299.382	-0.01424	2.66e-33	-0.0113	5.55e-19	0.000139	0.002248	0.018141	0.018202	0.051011	0.056201	0.104411
		299.584	0.127329	0.125051	0.277195	0.267037	0.398724	0.397604	0.534691	0.53133	0.706689	0.693329	0.800982	0.777585	0.925662	0.888665	1.03772	0.987398		299.584	0.038438	0.038717	0.10372	0.101845	0.188114	0.187523	0.312522	0.310143	0.429254	0.425666	0.549848	0.54328	0.713408	0.696892	0.794175	0.765527		299.582	-0.01429	2.66e-33	-0.01115	5.56e-19	0.000671	0.002252	0.017955	0.018231	0.051045	0.056289	0.104941
		299.784	0.127434	0.125228	0.277498	0.267276	0.398964	0.397926	0.535381	0.531535	0.706641	0.693435	0.80131	0.777625	0.92601	0.88867	1.03846	0.987398		299.784	0.038934	0.038781	0.10389	0.10199	0.187934	0.187737	0.312199	0.310387	0.428772	0.42588	0.550245	0.543437	0.713253	0.696952	0.794193	0.765546		299.782	-0.01417	2.66e-33	-0.01076	5.57e-19	0.00102	0.002255	0.018221	0.018261	0.051247	0.056376	0.105524
		299.976	0.127434	0.125411	0.277498	0.267504	0.398964	0.398234	0.535381	0.531729	0.706641	0.693536	0.80131	0.777663	0.92601	0.888674	1.03846	0.987399		299.991	0.038934	0.038847	0.10389	0.102128	0.187934	0.187942	0.312199	0.310638	0.428772	0.426084	0.550245	0.543588	0.713253	0.697009	0.794193	0.765565		299.975	-0.01417	2.66e-33	-0.01076	5.58e-19	0.00102	0.002258	0.018221	0.018288	0.051247	0.056467	0.105524
		300.176	0.12727	0.125409	0.27704	0.267495	0.39863	0.398234	0.535627	0.531729	0.706602	0.693536	0.801487	0.777663	0.925964	0.888674	1.03847	0.987399		300.191	0.039609	0.038846	0.103544	0.102128	0.187753	0.187942	0.312309	0.310638	0.428936	0.426084	0.550867	0.543588	0.713422	0.697009	0.794238	0.765565		300.175	-0.01442	0	-0.01002	5.58e-19	0.000924	0.002258	0.018539	0.018288	0.051702	0.056467	0.105561
		300.376	0.126964	0.125407	0.276737	0.267486	0.398745	0.398234	0.535765	0.531729	0.706315	0.693536	0.801464	0.777663	0.92602	0.888674	1.03838	0.987399		300.391	0.039834	0.038846	0.103194	0.102128	0.187762	0.187942	0.312354	0.310638	0.428905	0.426084	0.551258	0.543588	0.713384	0.697009	0.794586	0.765565		300.375	-0.01448	0	-0.00972	5.58e-19	0.000841	0.002258	0.018624	0.018288	0.052098	0.056467	0.105509
		300.576	0.126988	0.125405	0.276369	0.267477	0.399014	0.398234	0.536176	0.531729	0.70608	0.693536	0.801772	0.777663	0.926156	0.888674	1.03833	0.987399		300.591	0.040269	0.038845	0.103001	0.102128	0.187817	0.187942	0.312536	0.310638	0.429044	0.426084	0.551671	0.543588	0.713907	0.697009	0.794574	0.765565		300.575	-0.01429	0	-0.00898	5.58e-19	0.000541	0.002258	0.018821	0.018288	0.052398	0.056467	0.105545
		300.776	0.126752	0.125403	0.275668	0.267467	0.399095	0.398234	0.536399	0.531729	0.705938	0.693536	0.801609	0.777663	0.92606	0.888674	1.03832	0.987399		300.791	0.040865	0.038845	0.102899	0.102128	0.187919	0.187942	0.312875	0.310638	0.42922	0.426084	0.552107	0.543588	0.714015	0.697009	0.794626	0.765565		300.775	-0.01439	0	-0.00848	5.58e-19	0.000671	0.002258	0.018738	0.018288	0.052955	0.056467	0.10533
		300.976	0.126566	0.125401	0.275281	0.267458	0.399171	0.398234	0.536554	0.531729	0.706311	0.693536	0.801682	0.777663	0.92625	0.888674	1.03812	0.987399		300.991	0.041172	0.038844	0.102617	0.102128	0.187762	0.187942	0.313164	0.310638	0.429324	0.426084	0.552322	0.543588	0.714239	0.697009	0.794665	0.765565		300.975	-0.01444	0	-0.00791	5.58e-19	0.000498	0.002258	0.018813	0.018288	0.053523	0.056467	0.104944
		301.176	0.126493	0.125399	0.274726	0.267449	0.399358	0.398234	0.536601	0.531729	0.706219	0.693536	0.801684	0.777663	0.926297	0.888674	1.03797	0.987399		301.191	0.041456	0.038844	0.102141	0.102128	0.187773	0.187942	0.313276	0.310638	0.429286	0.426084	0.552441	0.543588	0.714457	0.697009	0.794717	0.765565		301.175	-0.0144	0	-0.00742	5.58e-19	0.000291	0.002258	0.018971	0.018288	0.053845	0.056467	0.104957
		301.376	0.125978	0.125397	0.274339	0.26744	0.399027	0.398234	0.536302	0.531729	0.706189	0.693536	0.801807	0.777663	0.926582	0.888674	1.03812	0.987399		301.391	0.041909	0.038843	0.101989	0.102128	0.187719	0.187942	0.313539	0.310638	0.429354	0.426084	0.552857	0.543588	0.714637	0.697009	0.794542	0.765565		301.375	-0.01442	0	-0.00695	5.58e-19	0.000285	0.002258	0.018934	0.018288	0.05403	0.056467	0.105127
		301.576	0.12552	0.125395	0.273916	0.267431	0.398803	0.398234	0.536035	0.531729	0.706057	0.693536	0.80175	0.777663	0.926796	0.888674	1.03815	0.987399		301.591	0.042317	0.038843	0.101793	0.102128	0.187677	0.187942	0.313713	0.310638	0.429482	0.426084	0.553072	0.543588	0.714391	0.697009	0.794417	0.765565		301.575	-0.01404	0	-0.00677	5.58e-19	0.000496	0.002258	0.019119	0.018288	0.054399	0.056467	0.1052
		301.776	0.125258	0.125393	0.273622	0.267421	0.398767	0.398234	0.535648	0.531729	0.706124	0.693536	0.801606	0.777663	0.926554	0.888674	1.03819	0.987399		301.791	0.04245	0.038843	0.101743	0.102128	0.187775	0.187942	0.313585	0.310638	0.429622	0.426084	0.553091	0.543588	0.714252	0.697009	0.794231	0.765565		301.775	-0.01412	0	-0.00689	5.58e-19	0.000637	0.002258	0.019093	0.018288	0.054492	0.056467	0.105364
		301.976	0.12526	0.125391	0.27338	0.267412	0.398895	0.398234	0.535423	0.531729	0.70583	0.693536	0.801636	0.777663	0.926655	0.888674	1.03841	0.987399		301.991	0.042504	0.038842	0.101529	0.102128	0.187838	0.187942	0.313333	0.310638	0.429604	0.426084	0.5527	0.543588	0.71414	0.697009	0.79386	0.765565		301.975	-0.01402	0	-0.00706	5.58e-19	0.00082	0.002258	0.019303	0.018288	0.054575	0.056467	0.105439
		302.176	0.125227	0.125389	0.273125	0.267403	0.398858	0.398234	0.534902	0.531729	0.705684	0.693536	0.801713	0.777663	0.927031	0.888674	1.0383	0.987399		302.191	0.042746	0.038842	0.101673	0.102128	0.187929	0.187942	0.313431	0.310638	0.429988	0.426084	0.552555	0.543588	0.713784	0.697009	0.793584	0.765565		302.175	-0.01375	0	-0.00736	5.58e-19	0.000889	0.002258	0.019459	0.018288	0.054132	0.056467	0.105797
		302.376	0.124966	0.125387	0.273558	0.267394	0.39913	0.398234	0.534896	0.531729	0.705705	0.693536	0.801741	0.777663	0.926567	0.888674	1.038	0.987399		302.391	0.043053	0.038841	0.1016	0.102128	0.188018	0.187942	0.313769	0.310638	0.430101	0.426084	0.552792	0.543588	0.713863	0.697009	0.792999	0.765565		302.375	-0.01381	0	-0.00738	5.58e-19	0.000912	0.002258	0.019674	0.018288	0.054004	0.056467	0.105874
		302.576	0.124867	0.125385	0.273765	0.267385	0.399098	0.398234	0.534935	0.531729	0.705687	0.693536	0.801691	0.777663	0.926405	0.888674	1.03797	0.987399		302.591	0.043165	0.038841	0.101834	0.102128	0.187826	0.187942	0.313734	0.310638	0.430031	0.426084	0.552632	0.543588	0.714115	0.697009	0.792662	0.765565		302.575	-0.01376	0	-0.00689	5.58e-19	0.001534	0.002258	0.019753	0.018288	0.054012	0.056467	0.10615
		302.776	0.125011	0.125383	0.273466	0.267376	0.399106	0.398234	0.535298	0.531729	0.705799	0.693536	0.801668	0.777663	0.926759	0.888674	1.03808	0.987399		302.791	0.042905	0.03884	0.102566	0.102128	0.188077	0.187942	0.313842	0.310638	0.429418	0.426084	0.552384	0.543588	0.714114	0.697009	0.792684	0.765565		302.775	-0.01361	0	-0.00698	5.58e-19	0.001697	0.002258	0.019628	0.018288	0.053864	0.056467	0.105994
		302.976	0.124857	0.125381	0.273404	0.267366	0.399288	0.398234	0.535275	0.531729	0.705913	0.693536	0.802083	0.777663	0.926725	0.888674	1.03771	0.987399		302.991	0.043206	0.03884	0.102653	0.102128	0.188063	0.187942	0.313814	0.310638	0.428968	0.426084	0.552552	0.543588	0.714262	0.697009	0.792601	0.765565		302.975	-0.01375	0	-0.00687	5.58e-19	0.001872	0.002258	0.020055	0.018288	0.053696	0.056467	0.105544
		303.176	0.124942	0.125379	0.272825	0.267357	0.399596	0.398234	0.535397	0.531729	0.705922	0.693536	0.802038	0.777663	0.926299	0.888674	1.03741	0.987399		303.191	0.042741	0.038839	0.102371	0.102128	0.187618	0.187942	0.31343	0.310638	0.428952	0.426084	0.552278	0.543588	0.714534	0.697009	0.792459	0.765565		303.175	-0.01368	0	-0.00696	5.58e-19	0.002162	0.002258	0.01971	0.018288	0.054147	0.056467	0.105255
		303.376	0.12506	0.125377	0.273249	0.267348	0.400116	0.398234	0.535521	0.531729	0.706351	0.693536	0.802248	0.777663	0.926336	0.888674	1.03712	0.987399		303.391	0.042674	0.038839	0.102092	0.102128	0.188041	0.187942	0.313455	0.310638	0.428767	0.426084	0.552085	0.543588	0.714294	0.697009	0.792531	0.765565		303.375	-0.01378	0	-0.00709	5.58e-19	0.002029	0.002258	0.019314	0.018288	0.054136	0.056467	0.105316
		303.576	0.125559	0.125375	0.273222	0.267339	0.399999	0.398234	0.535792	0.531729	0.706402	0.693536	0.801849	0.777663	0.926035	0.888674	1.03728	0.987399		303.591	0.042317	0.038838	0.102275	0.102128	0.188138	0.187942	0.313064	0.310638	0.428687	0.426084	0.552037	0.543588	0.71421	0.697009	0.792729	0.765565		303.575	-0.01379	0	-0.00687	5.58e-19	0.002115	0.002258	0.019305	0.018288	0.053918	0.056467	0.105359
		303.776	0.12587	0.125373	0.273137	0.26733	0.399643	0.398234	0.53583	0.531729	0.706567	0.693536	0.802192	0.777663	0.925827	0.888674	1.03695	0.987399		303.791	0.041563	0.038838	0.102409	0.102128	0.18824	0.187942	0.313021	0.310638	0.429032	0.426084	0.551712	0.543588	0.713795	0.697009	0.792854	0.765565		303.775	-0.01386	0	-0.00664	5.58e-19	0.002335	0.002258	0.019134	0.018288	0.053904	0.056467	0.105429
		303.976	0.126395	0.125371	0.272846	0.26732	0.39998	0.398234	0.535826	0.531729	0.70682	0.693536	0.802365	0.777663	0.925587	0.888674	1.03682	0.987399		303.991	0.041417	0.038837	0.102124	0.102128	0.188289	0.187942	0.312802	0.310638	0.429517	0.426084	0.551551	0.543588	0.713455	0.697009	0.792774	0.765565		303.975	-0.01392	0	-0.00685	5.58e-19	0.002129	0.002258	0.019081	0.018288	0.05375	0.056467	0.105544
		304.176	0.127051	0.125369	0.272752	0.267311	0.399763	0.398234	0.53627	0.531729	0.706438	0.693536	0.802172	0.777663	0.925783	0.888674	1.03641	0.987399		304.191	0.041561	0.038837	0.101892	0.102128	0.188075	0.187942	0.312825	0.310638	0.429395	0.426084	0.551782	0.543588	0.713395	0.697009	0.793221	0.765565		304.175	-0.01366	0	-0.00687	5.58e-19	0.00205	0.002258	0.019064	0.018288	0.053836	0.056467	0.105888
		304.376	0.12732	0.125367	0.272947	0.267302	0.400192	0.398234	0.536198	0.531729	0.706235	0.693536	0.80213	0.777663	0.926017	0.888674	1.03625	0.987399		304.391	0.041186	0.038836	0.101822	0.102128	0.188411	0.187942	0.313017	0.310638	0.428981	0.426084	0.55154	0.543588	0.712974	0.697009	0.793515	0.765565		304.375	-0.01357	0	-0.00725	5.58e-19	0.001886	0.002258	0.018881	0.018288	0.053946	0.056467	0.105872
		304.576	0.127757	0.125365	0.272798	0.267293	0.400359	0.398234	0.536459	0.531729	0.706449	0.693536	0.802147	0.777663	0.926231	0.888674	1.03583	0.987399		304.591	0.041068	0.038836	0.102173	0.102128	0.188161	0.187942	0.313242	0.310638	0.428763	0.426084	0.551208	0.543588	0.713127	0.697009	0.793541	0.765565		304.575	-0.01341	0	-0.00697	5.58e-19	0.001479	0.002258	0.018972	0.018288	0.054003	0.056467	0.105565
		304.776	0.127637	0.125363	0.272694	0.267284	0.399852	0.398234	0.536179	0.531729	0.706907	0.693536	0.80158	0.777663	0.926484	0.888674	1.03584	0.987399		304.791	0.040987	0.038836	0.10237	0.102128	0.188263	0.187942	0.313305	0.310638	0.428631	0.426084	0.550849	0.543588	0.712883	0.697009	0.793547	0.765565		304.775	-0.01385	0	-0.00714	5.58e-19	0.001603	0.002258	0.018684	0.018288	0.054638	0.056467	0.105159
		304.976	0.127891	0.125361	0.272933	0.267275	0.399739	0.398234	0.536033	0.531729	0.707145	0.693536	0.801582	0.777663	0.926927	0.888674	1.0354	0.987399		304.991	0.040801	0.038835	0.102078	0.102128	0.188247	0.187942	0.313078	0.310638	0.428345	0.426084	0.550487	0.543588	0.712964	0.697009	0.793589	0.765565		304.975	-0.01383	0	-0.0072	5.58e-19	0.001334	0.002258	0.018645	0.018288	0.0544	0.056467	0.104888
		305.176	0.127509	0.125359	0.272547	0.267265	0.399765	0.398234	0.535724	0.531729	0.706882	0.693536	0.801471	0.777663	0.92662	0.888674	1.03513	0.987399		305.191	0.040646	0.038835	0.102013	0.102128	0.188374	0.187942	0.313203	0.310638	0.427996	0.426084	0.550464	0.543588	0.712621	0.697009	0.793657	0.765565		305.175	-0.01386	0	-0.00715	5.58e-19	0.001078	0.002258	0.018532	0.018288	0.054538	0.056467	0.10523
		305.376	0.127111	0.125357	0.272616	0.267256	0.399248	0.398234	0.535257	0.531729	0.706764	0.693536	0.80119	0.777663	0.926538	0.888674	1.03513	0.987399		305.391	0.040909	0.038834	0.102015	0.102128	0.188328	0.187942	0.313474	0.310638	0.428024	0.426084	0.550652	0.543588	0.712165	0.697009	0.793476	0.765565		305.375	-0.01411	0	-0.00724	5.58e-19	0.001179	0.002258	0.018378	0.018288	0.054844	0.056467	0.10513
		305.576	0.127049	0.125355	0.272414	0.267247	0.399193	0.398234	0.535261	0.531729	0.706508	0.693536	0.800597	0.777663	0.925874	0.888674	1.03519	0.987399		305.591	0.04093	0.038834	0.102073	0.102128	0.188584	0.187942	0.313132	0.310638	0.428238	0.426084	0.550803	0.543588	0.711661	0.697009	0.793147	0.765565		305.575	-0.01399	0	-0.00729	5.58e-19	0.001207	0.002258	0.018616	0.018288	0.055168	0.056467	0.104906
		305.776	0.126832	0.125353	0.27219	0.267238	0.399253	0.398234	0.534797	0.531729	0.706468	0.693536	0.800188	0.777663	0.925375	0.888674	1.03505	0.987399		305.791	0.040929	0.038833	0.102409	0.102128	0.188761	0.187942	0.312879	0.310638	0.42836	0.426084	0.551157	0.543588	0.711529	0.697009	0.792923	0.765565		305.775	-0.01438	0	-0.00768	5.58e-19	0.001238	0.002258	0.018716	0.018288	0.055095	0.056467	0.104686
		305.976	0.12677	0.125351	0.272076	0.267229	0.399529	0.398234	0.534902	0.531729	0.706417	0.693536	0.800076	0.777663	0.92576	0.888674	1.03504	0.987399		305.991	0.041165	0.038833	0.102775	0.102128	0.188748	0.187942	0.312536	0.310638	0.428505	0.426084	0.551343	0.543588	0.712092	0.697009	0.792324	0.765565		305.975	-0.01412	0	-0.00789	5.58e-19	0.001202	0.002258	0.019128	0.018288	0.054984	0.056467	0.104974
		306.176	0.126477	0.125349	0.272439	0.26722	0.399671	0.398234	0.534737	0.531729	0.706557	0.693536	0.800106	0.777663	0.925469	0.888674	1.03491	0.987399		306.191	0.041792	0.038832	0.103332	0.102128	0.188513	0.187942	0.313161	0.310638	0.428755	0.426084	0.551786	0.543588	0.712155	0.697009	0.792145	0.765565		306.175	-0.01405	0	-0.00784	5.58e-19	0.00098	0.002258	0.019281	0.018288	0.054743	0.056467	0.105106
		306.376	0.126396	0.125347	0.272817	0.26721	0.399745	0.398234	0.535022	0.531729	0.706519	0.693536	0.799794	0.777663	0.925183	0.888674	1.03498	0.987399		306.391	0.042067	0.038832	0.103455	0.102128	0.188378	0.187942	0.313641	0.310638	0.428706	0.426084	0.552253	0.543588	0.712709	0.697009	0.791657	0.765565		306.375	-0.01402	0	-0.0076	5.58e-19	0.000773	0.002258	0.019634	0.018288	0.054676	0.056467	0.10529
		306.576	0.126356	0.125345	0.272535	0.267201	0.39947	0.398234	0.535204	0.531729	0.706682	0.693536	0.799545	0.777663	0.925528	0.888674	1.03542	0.987399		306.591	0.042554	0.038831	0.10418	0.102128	0.188291	0.187942	0.313731	0.310638	0.4284	0.426084	0.552776	0.543588	0.712975	0.697009	0.791563	0.765565		306.575	-0.01357	0	-0.00783	5.58e-19	0.000951	0.002258	0.01974	0.018288	0.05515	0.056467	0.105397
		306.776	0.126334	0.125343	0.271898	0.267192	0.399855	0.398234	0.5357	0.531729	0.706661	0.693536	0.799203	0.777663	0.925741	0.888674	1.03551	0.987399		306.791	0.042671	0.038831	0.104796	0.102128	0.188517	0.187942	0.314031	0.310638	0.427917	0.426084	0.553298	0.543588	0.712968	0.697009	0.791584	0.765565		306.775	-0.01355	0	-0.00811	5.58e-19	0.000717	0.002258	0.020237	0.018288	0.055007	0.056467	0.10542
		306.976	0.126253	0.125341	0.271559	0.267183	0.399866	0.398234	0.535954	0.531729	0.706756	0.693536	0.799032	0.777663	0.925005	0.888674	1.03538	0.987399		306.991	0.04296	0.03883	0.10489	0.102128	0.188512	0.187942	0.314063	0.310638	0.427618	0.426084	0.553532	0.543588	0.712726	0.697009	0.791583	0.765565		306.975	-0.01356	0	-0.00818	5.58e-19	0.000551	0.002258	0.020617	0.018288	0.055106	0.056467	0.105379
		307.176	0.126349	0.125339	0.271254	0.267174	0.399966	0.398234	0.53641	0.531729	0.706896	0.693536	0.798982	0.777663	0.92481	0.888674	1.03546	0.987399		307.191	0.042822	0.03883	0.104976	0.102128	0.188301	0.187942	0.313843	0.310638	0.427512	0.426084	0.553512	0.543588	0.71274	0.697009	0.791481	0.765565		307.175	-0.01333	0	-0.00842	5.58e-19	0.000702	0.002258	0.019976	0.018288	0.05515	0.056467	0.105569
		307.376	0.12673	0.125337	0.271459	0.267165	0.400026	0.398234	0.536574	0.531729	0.707078	0.693536	0.798885	0.777663	0.925012	0.888674	1.03543	0.987399		307.391	0.042644	0.03883	0.105507	0.102128	0.188632	0.187942	0.313592	0.310638	0.42768	0.426084	0.553349	0.543588	0.71287	0.697009	0.791475	0.765565		307.375	-0.01326	0	-0.00837	5.58e-19	0.000525	0.002258	0.020083	0.018288	0.055105	0.056467	0.106001
		307.576	0.127215	0.125335	0.270848	0.267155	0.399919	0.398234	0.53689	0.531729	0.707291	0.693536	0.798918	0.777663	0.924805	0.888674	1.03515	0.987399		307.591	0.042262	0.038829	0.105644	0.102128	0.18834	0.187942	0.313039	0.310638	0.428062	0.426084	0.553205	0.543588	0.712896	0.697009	0.791541	0.765565		307.575	-0.01324	0	-0.00855	5.58e-19	0.001023	0.002258	0.020133	0.018288	0.054864	0.056467	0.106332
		307.776	0.126984	0.125333	0.27055	0.267146	0.40017	0.398234	0.537173	0.531729	0.707196	0.693536	0.79962	0.777663	0.924307	0.888674	1.03454	0.987399		307.791	0.042051	0.038829	0.105466	0.102128	0.188295	0.187942	0.312909	0.310638	0.428363	0.426084	0.553069	0.543588	0.712937	0.697009	0.791768	0.765565		307.775	-0.01305	0	-0.00857	5.58e-19	0.000958	0.002258	0.019985	0.018288	0.054807	0.056467	0.106599
		307.976	0.126521	0.125331	0.270096	0.267137	0.40051	0.398234	0.537153	0.531729	0.707379	0.693536	0.79959	0.777663	0.923904	0.888674	1.03435	0.987399		307.991	0.04188	0.038828	0.105038	0.102128	0.18843	0.187942	0.312363	0.310638	0.428801	0.426084	0.552875	0.543588	0.712825	0.697009	0.792087	0.765565		307.975	-0.01296	0	-0.00881	5.58e-19	0.00072	0.002258	0.020103	0.018288	0.054427	0.056467	0.106602
		308.176	0.126929	0.125329	0.270042	0.267128	0.400606	0.398234	0.53714	0.531729	0.70716	0.693536	0.799567	0.777663	0.924426	0.888674	1.03391	0.987399		308.191	0.041513	0.038828	0.104974	0.102128	0.188329	0.187942	0.311862	0.310638	0.428742	0.426084	0.552415	0.543588	0.71297	0.697009	0.792368	0.765565		308.175	-0.01261	0	-0.00862	5.58e-19	0.000982	0.002258	0.020153	0.018288	0.054264	0.056467	0.106796
		308.376	0.126659	0.125327	0.270256	0.267119	0.400585	0.398234	0.536615	0.531729	0.707254	0.693536	0.800035	0.777663	0.924857	0.888674	1.0338	0.987399		308.391	0.041129	0.038827	0.104879	0.102128	0.188112	0.187942	0.311781	0.310638	0.428255	0.426084	0.55213	0.543588	0.712504	0.697009	0.79237	0.765565		308.375	-0.01303	0	-0.00856	5.58e-19	0.000957	0.002258	0.020264	0.018288	0.054201	0.056467	0.106633
		308.576	0.126869	0.125325	0.270206	0.26711	0.400783	0.398234	0.536567	0.531729	0.70731	0.693536	0.800234	0.777663	0.924852	0.888674	1.03339	0.987399		308.591	0.04078	0.038827	0.104767	0.102128	0.187966	0.187942	0.311478	0.310638	0.428133	0.426084	0.551334	0.543588	0.712772	0.697009	0.792893	0.765565		308.575	-0.01352	0	-0.00842	5.58e-19	0.001101	0.002258	0.020247	0.018288	0.054077	0.056467	0.106657
		308.776	0.127083	0.125323	0.270438	0.2671	0.400304	0.398234	0.536196	0.531729	0.70692	0.693536	0.800359	0.777663	0.925393	0.888674	1.03351	0.987399		308.791	0.040891	0.038826	0.104404	0.102128	0.1883	0.187942	0.311148	0.310638	0.428361	0.426084	0.551125	0.543588	0.712871	0.697009	0.792713	0.765565		308.775	-0.01408	0	-0.00825	5.58e-19	0.001353	0.002258	0.019969	0.018288	0.054044	0.056467	0.106784
		308.976	0.127372	0.125321	0.270486	0.267091	0.400817	0.398234	0.53635	0.531729	0.706598	0.693536	0.800804	0.777663	0.925354	0.888674	1.03288	0.987399		308.991	0.040734	0.038826	0.103723	0.102128	0.188438	0.187942	0.310713	0.310638	0.428424	0.426084	0.550887	0.543588	0.712809	0.697009	0.792522	0.765565		308.975	-0.01431	0	-0.00809	5.58e-19	0.001538	0.002258	0.019879	0.018288	0.053677	0.056467	0.106759
		309.176	0.12704	0.125319	0.270615	0.267082	0.401104	0.398234	0.535984	0.531729	0.706589	0.693536	0.800682	0.777663	0.924976	0.888674	1.03287	0.987399		309.191	0.040788	0.038825	0.103313	0.102128	0.188545	0.187942	0.311116	0.310638	0.428396	0.426084	0.550759	0.543588	0.712224	0.697009	0.792302	0.765565		309.175	-0.01464	0	-0.00803	5.58e-19	0.001515	0.002258	0.019475	0.018288	0.053963	0.056467	0.106769
		309.376	0.127426	0.125316	0.270786	0.267073	0.400599	0.398234	0.53591	0.531729	0.706594	0.693536	0.800816	0.777663	0.925005	0.888674	1.03288	0.987399		309.391	0.041251	0.038825	0.102995	0.102128	0.188852	0.187942	0.310973	0.310638	0.428732	0.426084	0.550637	0.543588	0.712173	0.697009	0.792043	0.765565		309.375	-0.01488	0	-0.00767	5.58e-19	0.001726	0.002258	0.019502	0.018288	0.053802	0.056467	0.106869
		309.576	0.127084	0.125314	0.271089	0.267064	0.400458	0.398234	0.535941	0.531729	0.706478	0.693536	0.800468	0.777663	0.924954	0.888674	1.03284	0.987399		309.591	0.041044	0.038824	0.102943	0.102128	0.189203	0.187942	0.310469	0.310638	0.428915	0.426084	0.55084	0.543588	0.712375	0.697009	0.791697	0.765565		309.575	-0.01473	0	-0.00737	5.58e-19	0.001798	0.002258	0.019427	0.018288	0.0533	0.056467	0.106847
		309.776	0.126952	0.125312	0.27137	0.267054	0.400554	0.398234	0.535414	0.531729	0.706457	0.693536	0.800514	0.777663	0.925237	0.888674	1.0324	0.987399		309.791	0.041145	0.038824	0.102879	0.102128	0.189018	0.187942	0.310598	0.310638	0.429251	0.426084	0.551205	0.543588	0.712777	0.697009	0.79144	0.765565		309.775	-0.01497	0	-0.00727	5.58e-19	0.002162	0.002258	0.019359	0.018288	0.053458	0.056467	0.106983
		309.976	0.127109	0.12531	0.271886	0.267045	0.400571	0.398234	0.535516	0.531729	0.706376	0.693536	0.800758	0.777663	0.925478	0.888674	1.03272	0.987399		309.991	0.04122	0.038823	0.102868	0.102128	0.188675	0.187942	0.310832	0.310638	0.429371	0.426084	0.551198	0.543588	0.712961	0.697009	0.79137	0.765565		309.975	-0.01477	0	-0.00728	5.58e-19	0.001889	0.002258	0.019471	0.018288	0.053555	0.056467	0.10703
		310.176	0.127102	0.125308	0.272055	0.267036	0.400523	0.398234	0.535564	0.531729	0.706232	0.693536	0.800948	0.777663	0.925616	0.888674	1.03291	0.987399		310.191	0.041605	0.038823	0.102584	0.102128	0.188469	0.187942	0.311405	0.310638	0.429384	0.426084	0.551335	0.543588	0.713339	0.697009	0.791116	0.765565		310.175	-0.01487	0	-0.00721	5.58e-19	0.001421	0.002258	0.019342	0.018288	0.053479	0.056467	0.106789
		310.376	0.126956	0.125306	0.272029	0.267027	0.400207	0.398234	0.535726	0.531729	0.705781	0.693536	0.800843	0.777663	0.925744	0.888674	1.03327	0.987399		310.391	0.041697	0.038823	0.10245	0.102128	0.188876	0.187942	0.311709	0.310638	0.429302	0.426084	0.552	0.543588	0.71346	0.697009	0.790816	0.765565		310.375	-0.01461	0	-0.00711	5.58e-19	0.001456	0.002258	0.019574	0.018288	0.053618	0.056467	0.106935
		310.576	0.126987	0.125304	0.271708	0.267018	0.400365	0.398234	0.535694	0.531729	0.706009	0.693536	0.800512	0.777663	0.925441	0.888674	1.03381	0.987399		310.591	0.042339	0.038822	0.102517	0.102128	0.188713	0.187942	0.311867	0.310638	0.428736	0.426084	0.552548	0.543588	0.713401	0.697009	0.791	0.765565		310.575	-0.01467	0	-0.00686	5.58e-19	0.001608	0.002258	0.019601	0.018288	0.054224	0.056467	0.106723
		310.776	0.12718	0.125302	0.271627	0.267009	0.400565	0.398234	0.536107	0.531729	0.705986	0.693536	0.800348	0.777663	0.92527	0.888674	1.03391	0.987399		310.791	0.042402	0.038822	0.102256	0.102128	0.188921	0.187942	0.312269	0.310638	0.428146	0.426084	0.552856	0.543588	0.712944	0.697009	0.790779	0.765565		310.775	-0.0151	0	-0.00668	5.58e-19	0.001836	0.002258	0.01956	0.018288	0.054392	0.056467	0.106938
		310.976	0.127044	0.1253	0.271621	0.266999	0.400373	0.398234	0.536187	0.531729	0.706115	0.693536	0.800244	0.777663	0.925092	0.888674	1.03373	0.987399		310.991	0.042324	0.038821	0.102057	0.102128	0.189132	0.187942	0.312394	0.310638	0.427651	0.426084	0.553179	0.543588	0.713012	0.697009	0.790363	0.765565		310.975	-0.01527	0	-0.00661	5.58e-19	0.001793	0.002258	0.019538	0.018288	0.054737	0.056467	0.106932
		311.176	0.127436	0.125298	0.271606	0.26699	0.40035	0.398234	0.535842	0.531729	0.706308	0.693536	0.800373	0.777663	0.925422	0.888674	1.03368	0.987399		311.191	0.042339	0.038821	0.101793	0.102128	0.188932	0.187942	0.31236	0.310638	0.427387	0.426084	0.553229	0.543588	0.713177	0.697009	0.790356	0.765565		311.175	-0.01493	0	-0.0071	5.58e-19	0.001922	0.002258	0.019233	0.018288	0.054837	0.056467	0.106862
		311.376	0.127571	0.125296	0.271017	0.266981	0.400313	0.398234	0.535976	0.531729	0.70675	0.693536	0.800153	0.777663	0.925233	0.888674	1.0333	0.987399		311.391	0.042008	0.03882	0.101639	0.102128	0.188938	0.187942	0.312084	0.310638	0.427369	0.426084	0.553196	0.543588	0.71326	0.697009	0.79	0.765565		311.375	-0.01464	0	-0.00727	5.58e-19	0.00205	0.002258	0.019397	0.018288	0.054988	0.056467	0.106946
		311.576	0.127406	0.125294	0.270356	0.266972	0.400285	0.398234	0.535599	0.531729	0.706753	0.693536	0.800308	0.777663	0.924712	0.888674	1.0331	0.987399		311.591	0.041691	0.03882	0.101564	0.102128	0.188677	0.187942	0.312128	0.310638	0.427079	0.426084	0.553568	0.543588	0.712874	0.697009	0.789953	0.765565		311.575	-0.01462	0	-0.00732	5.58e-19	0.002307	0.002258	0.019503	0.018288	0.055066	0.056467	0.107276
		311.776	0.12694	0.125292	0.269763	0.266963	0.400177	0.398234	0.535255	0.531729	0.706474	0.693536	0.800605	0.777663	0.924486	0.888674	1.03323	0.987399		311.791	0.041794	0.038819	0.101706	0.102128	0.188736	0.187942	0.311829	0.310638	0.426721	0.426084	0.553549	0.543588	0.712554	0.697009	0.789862	0.765565		311.775	-0.01455	0	-0.00696	5.58e-19	0.00274	0.002258	0.019776	0.018288	0.055313	0.056467	0.107266
		311.976	0.126863	0.12529	0.269564	0.266954	0.400378	0.398234	0.534787	0.531729	0.706352	0.693536	0.800334	0.777663	0.924681	0.888674	1.03318	0.987399		311.991	0.041561	0.038819	0.101545	0.102128	0.188638	0.187942	0.311501	0.310638	0.426671	0.426084	0.553436	0.543588	0.712225	0.697009	0.789837	0.765565		311.975	-0.01434	0	-0.0071	5.58e-19	0.003105	0.002258	0.020064	0.018288	0.054981	0.056467	0.107219
		312.176	0.127122	0.125288	0.268901	0.266944	0.400401	0.398234	0.534815	0.531729	0.706201	0.693536	0.800403	0.777663	0.924735	0.888674	1.03317	0.987399		312.191	0.04105	0.038818	0.10139	0.102128	0.188333	0.187942	0.311472	0.310638	0.426494	0.426084	0.55343	0.543588	0.712083	0.697009	0.789779	0.765565		312.175	-0.01447	0	-0.00685	5.58e-19	0.00348	0.002258	0.020104	0.018288	0.054939	0.056467	0.107533
		312.376	0.126989	0.125286	0.26881	0.266935	0.4002	0.398234	0.534196	0.531729	0.705961	0.693536	0.800916	0.777663	0.924768	0.888674	1.03311	0.987399		312.391	0.040626	0.038818	0.101007	0.102128	0.188342	0.187942	0.311915	0.310638	0.426312	0.426084	0.553399	0.543588	0.712065	0.697009	0.790287	0.765565		312.375	-0.01464	0	-0.00711	5.58e-19	0.003438	0.002258	0.019909	0.018288	0.054821	0.056467	0.107685
		312.576	0.127303	0.125284	0.2682	0.266926	0.4003	0.398234	0.534314	0.531729	0.705666	0.693536	0.801116	0.777663	0.924738	0.888674	1.03311	0.987399		312.591	0.040515	0.038817	0.100811	0.102128	0.188294	0.187942	0.311885	0.310638	0.426703	0.426084	0.552973	0.543588	0.712137	0.697009	0.790298	0.765565		312.575	-0.01457	0	-0.00739	5.58e-19	0.003458	0.002258	0.020012	0.018288	0.054621	0.056467	0.108157
		312.776	0.127179	0.125282	0.268149	0.266917	0.400001	0.398234	0.534237	0.531729	0.705112	0.693536	0.801226	0.777663	0.924972	0.888674	1.03298	0.987399		312.791	0.040376	0.038817	0.101057	0.102128	0.188176	0.187942	0.31153	0.310638	0.427149	0.426084	0.552976	0.543588	0.712102	0.697009	0.789702	0.765565		312.775	-0.01416	0	-0.00733	5.58e-19	0.003478	0.002258	0.019784	0.018288	0.054193	0.056467	0.107906
		312.976	0.127214	0.12528	0.267675	0.266908	0.400342	0.398234	0.534386	0.531729	0.705282	0.693536	0.801137	0.777663	0.924821	0.888674	1.03284	0.987399		312.991	0.040233	0.038816	0.101073	0.102128	0.188175	0.187942	0.311744	0.310638	0.427715	0.426084	0.552338	0.543588	0.712426	0.697009	0.789639	0.765565		312.975	-0.0138	0	-0.00774	5.58e-19	0.003325	0.002258	0.019883	0.018288	0.054584	0.056467	0.107895
		313.176	0.126898	0.125278	0.267522	0.266899	0.400226	0.398234	0.53431	0.531729	0.705323	0.693536	0.800894	0.777663	0.92485	0.888674	1.03301	0.987399		313.191	0.040549	0.038816	0.10168	0.102128	0.188157	0.187942	0.312048	0.310638	0.428037	0.426084	0.551954	0.543588	0.712387	0.697009	0.789709	0.765565		313.175	-0.01348	0	-0.00829	5.58e-19	0.0032	0.002258	0.019674	0.018288	0.054441	0.056467	0.107766
		313.376	0.126758	0.125276	0.267694	0.26689	0.39997	0.398234	0.534623	0.531729	0.705449	0.693536	0.801086	0.777663	0.92489	0.888674	1.03292	0.987399		313.391	0.040544	0.038816	0.102018	0.102128	0.1881	0.187942	0.311812	0.310638	0.428807	0.426084	0.551479	0.543588	0.712773	0.697009	0.789845	0.765565		313.375	-0.01319	0	-0.00837	5.58e-19	0.003022	0.002258	0.019747	0.018288	0.054353	0.056467	0.108179
		313.576	0.126413	0.125274	0.267916	0.26688	0.40041	0.398234	0.534834	0.531729	0.70547	0.693536	0.800703	0.777663	0.924728	0.888674	1.03241	0.987399		313.591	0.040131	0.038815	0.102148	0.102128	0.187818	0.187942	0.31155	0.310638	0.428736	0.426084	0.551175	0.543588	0.713284	0.697009	0.790128	0.765565		313.575	-0.01305	0	-0.00886	5.58e-19	0.003002	0.002258	0.019747	0.018288	0.054553	0.056467	0.10812
		313.776	0.126208	0.125272	0.267988	0.266871	0.400227	0.398234	0.534942	0.531729	0.705317	0.693536	0.800823	0.777663	0.924347	0.888674	1.03199	0.987399		313.791	0.040482	0.038815	0.102355	0.102128	0.187457	0.187942	0.31212	0.310638	0.429204	0.426084	0.55133	0.543588	0.713071	0.697009	0.790463	0.765565		313.775	-0.01342	0	-0.00918	5.58e-19	0.00286	0.002258	0.019864	0.018288	0.055023	0.056467	0.108218
		313.976	0.126057	0.12527	0.26809	0.266862	0.400187	0.398234	0.535258	0.531729	0.705304	0.693536	0.800818	0.777663	0.923901	0.888674	1.03173	0.987399		313.991	0.040607	0.038814	0.102472	0.102128	0.187276	0.187942	0.312188	0.310638	0.42912	0.426084	0.550922	0.543588	0.712831	0.697009	0.790303	0.765565		313.975	-0.01336	0	-0.00976	5.58e-19	0.002054	0.002258	0.019771	0.018288	0.054923	0.056467	0.107799
		314.176	0.125888	0.125268	0.268035	0.266853	0.400122	0.398234	0.535643	0.531729	0.705613	0.693536	0.800747	0.777663	0.923765	0.888674	1.03142	0.987399		314.191	0.040896	0.038814	0.102345	0.102128	0.18724	0.187942	0.312246	0.310638	0.4292	0.426084	0.550918	0.543588	0.713362	0.697009	0.789933	0.765565		314.175	-0.01348	0	-0.00977	5.58e-19	0.001811	0.002258	0.019314	0.018288	0.054717	0.056467	0.107979
		314.376	0.125164	0.125266	0.268554	0.266844	0.399981	0.398234	0.535573	0.531729	0.705822	0.693536	0.800852	0.777663	0.922985	0.888674	1.03172	0.987399		314.391	0.040749	0.038813	0.102294	0.102128	0.187639	0.187942	0.312339	0.310638	0.428969	0.426084	0.550854	0.543588	0.712971	0.697009	0.790128	0.765565		314.375	-0.0135	0	-0.00951	5.58e-19	0.001738	0.002258	0.019333	0.018288	0.054844	0.056467	0.107903
		314.576	0.125325	0.125264	0.268778	0.266835	0.400207	0.398234	0.53591	0.531729	0.706188	0.693536	0.800346	0.777663	0.922841	0.888674	1.03159	0.987399		314.591	0.040737	0.038813	0.10222	0.102128	0.187458	0.187942	0.312118	0.310638	0.428682	0.426084	0.550965	0.543588	0.713187	0.697009	0.790198	0.765565		314.575	-0.01371	0	-0.00892	5.58e-19	0.00156	0.002258	0.018982	0.018288	0.054955	0.056467	0.107875
		314.776	0.125593	0.125262	0.26888	0.266825	0.400103	0.398234	0.535884	0.531729	0.706601	0.693536	0.800287	0.777663	0.923298	0.888674	1.03119	0.987399		314.791	0.040673	0.038812	0.101985	0.102128	0.188113	0.187942	0.312161	0.310638	0.428467	0.426084	0.551097	0.543588	0.712808	0.697009	0.789969	0.765565		314.775	-0.01368	0	-0.00915	5.58e-19	0.001578	0.002258	0.018476	0.018288	0.055007	0.056467	0.10786
		314.976	0.125739	0.12526	0.26874	0.266816	0.399652	0.398234	0.535851	0.531729	0.706493	0.693536	0.800041	0.777663	0.923308	0.888674	1.03088	0.987399		314.991	0.040727	0.038812	0.102256	0.102128	0.188411	0.187942	0.312068	0.310638	0.428218	0.426084	0.551358	0.543588	0.712969	0.697009	0.789787	0.765565		314.975	-0.01357	0	-0.00909	5.58e-19	0.001083	0.002258	0.018667	0.018288	0.055099	0.056467	0.10752
		315.176	0.125945	0.125258	0.268698	0.266807	0.399426	0.398234	0.535484	0.531729	0.706835	0.693536	0.800271	0.777663	0.923512	0.888674	1.03095	0.987399		315.191	0.040653	0.038811	0.101978	0.102128	0.188569	0.187942	0.31239	0.310638	0.42838	0.426084	0.551235	0.543588	0.712915	0.697009	0.790103	0.765565		315.175	-0.01336	0	-0.00918	5.58e-19	0.001116	0.002258	0.018563	0.018288	0.05462	0.056467	0.107866
		315.376	0.125765	0.125256	0.268515	0.266798	0.399476	0.398234	0.535609	0.531729	0.706654	0.693536	0.79998	0.777663	0.9233	0.888674	1.03048	0.987399		315.391	0.040256	0.038811	0.101682	0.102128	0.1889	0.187942	0.312127	0.310638	0.428402	0.426084	0.551273	0.543588	0.712808	0.697009	0.78977	0.765565		315.375	-0.01364	0	-0.00865	5.58e-19	0.001329	0.002258	0.018641	0.018288	0.05499	0.056467	0.108098
		315.576	0.125875	0.125254	0.268512	0.266789	0.399608	0.398234	0.535343	0.531729	0.706272	0.693536	0.799728	0.777663	0.923434	0.888674	1.0306	0.987399		315.591	0.040059	0.03881	0.102123	0.102128	0.189164	0.187942	0.312429	0.310638	0.428164	0.426084	0.55131	0.543588	0.712682	0.697009	0.789678	0.765565		315.575	-0.0138	0	-0.00827	5.58e-19	0.001679	0.002258	0.018883	0.018288	0.055371	0.056467	0.108467
		315.776	0.125597	0.125252	0.26815	0.26678	0.39966	0.398234	0.535259	0.531729	0.706185	0.693536	0.799732	0.777663	0.923787	0.888674	1.03052	0.987399		315.791	0.040251	0.03881	0.102013	0.102128	0.188999	0.187942	0.312126	0.310638	0.427828	0.426084	0.551379	0.543588	0.712466	0.697009	0.789688	0.765565		315.775	-0.01374	0	-0.00778	5.58e-19	0.001989	0.002258	0.019485	0.018288	0.055671	0.056467	0.108371
		315.976	0.125825	0.12525	0.268476	0.26677	0.399944	0.398234	0.535056	0.531729	0.706006	0.693536	0.799357	0.777663	0.923637	0.888674	1.03022	0.987399		315.991	0.04021	0.03881	0.101556	0.102128	0.189105	0.187942	0.312136	0.310638	0.427706	0.426084	0.551947	0.543588	0.712433	0.697009	0.789761	0.765565		315.975	-0.01383	0	-0.0073	5.58e-19	0.001958	0.002258	0.019494	0.018288	0.055569	0.056467	0.108256
		316.176	0.125705	0.125248	0.268076	0.266761	0.399871	0.398234	0.534895	0.531729	0.705774	0.693536	0.799316	0.777663	0.923657	0.888674	1.03032	0.987399		316.191	0.039725	0.038809	0.101238	0.102128	0.189314	0.187942	0.312161	0.310638	0.427676	0.426084	0.552259	0.543588	0.712663	0.697009	0.78976	0.765565		316.175	-0.01381	0	-0.00667	5.58e-19	0.001707	0.002258	0.019421	0.018288	0.055437	0.056467	0.108258
		316.376	0.12586	0.125246	0.268081	0.266752	0.400201	0.398234	0.533931	0.531729	0.705877	0.693536	0.799147	0.777663	0.923844	0.888674	1.03034	0.987399		316.391	0.03966	0.038809	0.101574	0.102128	0.189152	0.187942	0.312205	0.310638	0.428066	0.426084	0.552293	0.543588	0.712909	0.697009	0.789738	0.765565		316.375	-0.01383	0	-0.00675	5.58e-19	0.001455	0.002258	0.019587	0.018288	0.055543	0.056467	0.107818
		316.576	0.125885	0.125244	0.267586	0.266743	0.400146	0.398234	0.53393	0.531729	0.705486	0.693536	0.798842	0.777663	0.924018	0.888674	1.03054	0.987399		316.591	0.039672	0.038808	0.101737	0.102128	0.188641	0.187942	0.311827	0.310638	0.428545	0.426084	0.552355	0.543588	0.712667	0.697009	0.789485	0.765565		316.575	-0.01352	0	-0.00658	5.58e-19	0.001777	0.002258	0.020005	0.018288	0.055888	0.056467	0.107537
		316.776	0.12622	0.125242	0.267967	0.266734	0.400037	0.398234	0.533143	0.531729	0.705026	0.693536	0.798625	0.777663	0.92419	0.888674	1.03066	0.987399		316.791	0.03993	0.038808	0.102394	0.102128	0.188656	0.187942	0.311639	0.310638	0.429117	0.426084	0.552214	0.543588	0.712888	0.697009	0.789983	0.765565		316.775	-0.01385	0	-0.00632	5.58e-19	0.001722	0.002258	0.019837	0.018288	0.056323	0.056467	0.107107
		316.976	0.126724	0.12524	0.267865	0.266725	0.400188	0.398234	0.533152	0.531729	0.704981	0.693536	0.798518	0.777663	0.924398	0.888674	1.03096	0.987399		316.991	0.040302	0.038807	0.102527	0.102128	0.188254	0.187942	0.311775	0.310638	0.429599	0.426084	0.552066	0.543588	0.713047	0.697009	0.790075	0.765565		316.975	-0.01414	0	-0.00646	5.58e-19	0.001903	0.002258	0.020365	0.018288	0.056925	0.056467	0.107061
		317.176	0.126823	0.125238	0.268187	0.266715	0.400321	0.398234	0.533499	0.531729	0.704863	0.693536	0.798904	0.777663	0.924578	0.888674	1.03122	0.987399		317.191	0.040249	0.038807	0.103093	0.102128	0.188003	0.187942	0.311434	0.310638	0.429543	0.426084	0.552288	0.543588	0.713111	0.697009	0.789967	0.765565		317.175	-0.01415	0	-0.0065	5.58e-19	0.002253	0.002258	0.020465	0.018288	0.056949	0.056467	0.106839
		317.376	0.126946	0.125236	0.268261	0.266706	0.400359	0.398234	0.533606	0.531729	0.704873	0.693536	0.799083	0.777663	0.924389	0.888674	1.0315	0.987399		317.391	0.040142	0.038806	0.10338	0.102128	0.187556	0.187942	0.311	0.310638	0.429592	0.426084	0.551948	0.543588	0.713317	0.697009	0.789962	0.765565		317.375	-0.01435	0	-0.00642	5.58e-19	0.002388	0.002258	0.020687	0.018288	0.057227	0.056467	0.106945
		317.576	0.126979	0.125234	0.268214	0.266697	0.400316	0.398234	0.533779	0.531729	0.704842	0.693536	0.799349	0.777663	0.924148	0.888674	1.03133	0.987399		317.591	0.04032	0.038806	0.103726	0.102128	0.187157	0.187942	0.310905	0.310638	0.429185	0.426084	0.551871	0.543588	0.713334	0.697009	0.790133	0.765565		317.575	-0.01448	0	-0.00633	5.58e-19	0.002759	0.002258	0.020899	0.018288	0.057297	0.056467	0.106964
		317.776	0.126786	0.125232	0.268335	0.266688	0.399785	0.398234	0.534084	0.531729	0.70447	0.693536	0.799362	0.777663	0.923987	0.888674	1.03114	0.987399		317.791	0.040513	0.038805	0.103889	0.102128	0.187179	0.187942	0.311498	0.310638	0.42954	0.426084	0.551916	0.543588	0.712915	0.697009	0.790031	0.765565		317.775	-0.01468	0	-0.00651	5.58e-19	0.002822	0.002258	0.020791	0.018288	0.057035	0.056467	0.106958
		317.976	0.127088	0.12523	0.268223	0.266679	0.399566	0.398234	0.534105	0.531729	0.704588	0.693536	0.799287	0.777663	0.923901	0.888674	1.03107	0.987399		317.991	0.04073	0.038805	0.103803	0.102128	0.187111	0.187942	0.311344	0.310638	0.429431	0.426084	0.55183	0.543588	0.71298	0.697009	0.789649	0.765565		317.975	-0.01494	0	-0.00649	5.58e-19	0.002666	0.002258	0.020656	0.018288	0.056984	0.056467	0.107207
		318.176	0.126973	0.125228	0.268	0.26667	0.399374	0.398234	0.53413	0.531729	0.704928	0.693536	0.799541	0.777663	0.924433	0.888674	1.03096	0.987399		318.191	0.040398	0.038804	0.103691	0.102128	0.187219	0.187942	0.311534	0.310638	0.429787	0.426084	0.551666	0.543588	0.712885	0.697009	0.790134	0.765565		318.175	-0.01444	0	-0.00622	5.58e-19	0.002906	0.002258	0.020666	0.018288	0.056425	0.056467	0.107372
		318.376	0.12673	0.125226	0.268055	0.266661	0.399127	0.398234	0.533956	0.531729	0.705555	0.693536	0.799979	0.777663	0.924375	0.888674	1.03081	0.987399		318.391	0.039973	0.038804	0.103911	0.102128	0.187765	0.187942	0.311116	0.310638	0.429737	0.426084	0.551571	0.543588	0.712434	0.697009	0.790317	0.765565		318.375	-0.01421	0	-0.00616	5.58e-19	0.002439	0.002258	0.020891	0.018288	0.056067	0.056467	0.107473
		318.576	0.127237	0.125224	0.267696	0.266651	0.398595	0.398234	0.534152	0.531729	0.705574	0.693536	0.799778	0.777663	0.924414	0.888674	1.03029	0.987399		318.591	0.039746	0.038803	0.103879	0.102128	0.188115	0.187942	0.310859	0.310638	0.429709	0.426084	0.55164	0.543588	0.712711	0.697009	0.790867	0.765565		318.575	-0.01402	0	-0.00602	5.58e-19	0.002292	0.002258	0.020519	0.018288	0.055543	0.056467	0.107563
		318.776	0.127418	0.125222	0.267491	0.266642	0.398379	0.398234	0.533836	0.531729	0.705791	0.693536	0.799712	0.777663	0.924823	0.888674	1.03021	0.987399		318.791	0.039858	0.038803	0.103495	0.102128	0.188567	0.187942	0.311032	0.310638	0.429282	0.426084	0.55146	0.543588	0.712534	0.697009	0.790958	0.765565		318.775	-0.01403	0	-0.00635	5.58e-19	0.001979	0.002258	0.020154	0.018288	0.055312	0.056467	0.107409
		318.976	0.126952	0.12522	0.267363	0.266633	0.39776	0.398234	0.534247	0.531729	0.705487	0.693536	0.800032	0.777663	0.924493	0.888674	1.03027	0.987399		318.991	0.040136	0.038803	0.103228	0.102128	0.188643	0.187942	0.311013	0.310638	0.429262	0.426084	0.551281	0.543588	0.712662	0.697009	0.790691	0.765565		318.975	-0.01399	0	-0.00645	5.58e-19	0.001628	0.002258	0.020196	0.018288	0.055329	0.056467	0.107762
		319.176	0.126679	0.125218	0.267677	0.266624	0.397648	0.398234	0.534269	0.531729	0.705626	0.693536	0.800429	0.777663	0.924451	0.888674	1.03018	0.987399		319.191	0.039929	0.038802	0.102724	0.102128	0.189181	0.187942	0.311234	0.310638	0.429143	0.426084	0.551215	0.543588	0.712746	0.697009	0.790802	0.765565		319.175	-0.01363	0	-0.00635	5.58e-19	0.001872	0.002258	0.020271	0.018288	0.055475	0.056467	0.108076
		319.376	0.126366	0.125216	0.267675	0.266615	0.397799	0.398234	0.534333	0.531729	0.705457	0.693536	0.800042	0.777663	0.924204	0.888674	1.0299	0.987399		319.391	0.040032	0.038802	0.102561	0.102128	0.189398	0.187942	0.310995	0.310638	0.428883	0.426084	0.551324	0.543588	0.712898	0.697009	0.790676	0.765565		319.375	-0.01352	0	-0.00607	5.58e-19	0.001927	0.002258	0.020585	0.018288	0.056009	0.056467	0.108403
		319.576	0.126396	0.125214	0.267956	0.266606	0.397768	0.398234	0.534596	0.531729	0.705524	0.693536	0.7996	0.777663	0.924424	0.888674	1.0297	0.987399		319.591	0.040326	0.038801	0.102854	0.102128	0.189328	0.187942	0.311309	0.310638	0.428603	0.426084	0.551212	0.543588	0.71287	0.697009	0.79044	0.765565		319.575	-0.01309	0	-0.00584	5.58e-19	0.002092	0.002258	0.020722	0.018288	0.055899	0.056467	0.108414
		319.776	0.125377	0.125212	0.267897	0.266596	0.397903	0.398234	0.534794	0.531729	0.705712	0.693536	0.799545	0.777663	0.924047	0.888674	1.02969	0.987399		319.791	0.040665	0.038801	0.102521	0.102128	0.189114	0.187942	0.311201	0.310638	0.428237	0.426084	0.551658	0.543588	0.712713	0.697009	0.790292	0.765565		319.775	-0.01302	0	-0.00566	5.58e-19	0.001723	0.002258	0.021049	0.018288	0.055892	0.056467	0.108454
		319.976	0.125463	0.12521	0.268148	0.266587	0.398381	0.398234	0.535059	0.531729	0.70557	0.693536	0.799074	0.777663	0.923665	0.888674	1.02938	0.987399		319.991	0.040791	0.0388	0.102198	0.102128	0.189331	0.187942	0.310878	0.310638	0.427733	0.426084	0.551849	0.543588	0.713179	0.697009	0.789864	0.765565		319.975	-0.01312	0	-0.00553	5.58e-19	0.001472	0.002258	0.020755	0.018288	0.055837	0.056467	0.108257
		320.176	0.125306	0.125208	0.267994	0.266578	0.398692	0.398234	0.53488	0.531729	0.705508	0.693536	0.799035	0.777663	0.923528	0.888674	1.02912	0.987399		320.191	0.041089	0.0388	0.102261	0.102128	0.189399	0.187942	0.310492	0.310638	0.428007	0.426084	0.551616	0.543588	0.713263	0.697009	0.789601	0.765565		320.175	-0.01321	0	-0.00565	5.58e-19	0.001473	0.002258	0.020806	0.018288	0.055866	0.056467	0.108117
		320.376	0.125109	0.125206	0.267914	0.266569	0.398869	0.398234	0.534282	0.531729	0.705704	0.693536	0.798713	0.777663	0.923374	0.888674	1.02893	0.987399		320.391	0.041504	0.038799	0.10232	0.102128	0.188963	0.187942	0.310475	0.310638	0.428365	0.426084	0.55152	0.543588	0.712977	0.697009	0.789432	0.765565		320.375	-0.0134	0	-0.00589	5.58e-19	0.001445	0.002258	0.020931	0.018288	0.056354	0.056467	0.107922
		320.576	0.125487	0.125204	0.268149	0.26656	0.398702	0.398234	0.534299	0.531729	0.705324	0.693536	0.798655	0.777663	0.923641	0.888674	1.02871	0.987399		320.591	0.041697	0.038799	0.102199	0.102128	0.1889	0.187942	0.310161	0.310638	0.428228	0.426084	0.551479	0.543588	0.712791	0.697009	0.789349	0.765565		320.575	-0.01335	0	-0.00601	5.58e-19	0.001669	0.002258	0.020762	0.018288	0.056906	0.056467	0.108173
		320.776	0.125946	0.125202	0.268466	0.266551	0.39861	0.398234	0.533956	0.531729	0.705007	0.693536	0.798595	0.777663	0.923364	0.888674	1.02868	0.987399		320.791	0.041754	0.038798	0.102351	0.102128	0.188952	0.187942	0.309936	0.310638	0.428123	0.426084	0.551486	0.543588	0.713174	0.697009	0.78937	0.765565		320.775	-0.01391	0	-0.00631	5.58e-19	0.001585	0.002258	0.020472	0.018288	0.056856	0.056467	0.108331
		320.976	0.125765	0.1252	0.268367	0.266542	0.398712	0.398234	0.534471	0.531729	0.704943	0.693536	0.798916	0.777663	0.92301	0.888674	1.0283	0.987399		320.991	0.041824	0.038798	0.102259	0.102128	0.18866	0.187942	0.309555	0.310638	0.427719	0.426084	0.551881	0.543588	0.713117	0.697009	0.788785	0.765565		320.975	-0.01412	0	-0.00681	5.58e-19	0.002384	0.002258	0.020751	0.018288	0.056982	0.056467	0.108356
		321.176	0.125898	0.125198	0.268035	0.266532	0.399003	0.398234	0.534795	0.531729	0.704935	0.693536	0.798953	0.777663	0.92307	0.888674	1.02851	0.987399		321.191	0.041939	0.038797	0.102782	0.102128	0.188567	0.187942	0.309314	0.310638	0.427616	0.426084	0.552015	0.543588	0.71346	0.697009	0.788523	0.765565		321.175	-0.01405	0	-0.00703	5.58e-19	0.00246	0.002258	0.020919	0.018288	0.057257	0.056467	0.108457
		321.376	0.125964	0.125196	0.267489	0.266523	0.398829	0.398234	0.534662	0.531729	0.704578	0.693536	0.799102	0.777663	0.923168	0.888674	1.0289	0.987399		321.391	0.042333	0.038797	0.103181	0.102128	0.188566	0.187942	0.309233	0.310638	0.427556	0.426084	0.551994	0.543588	0.713187	0.697009	0.788571	0.765565		321.375	-0.01429	0	-0.00755	5.58e-19	0.002473	0.002258	0.020927	0.018288	0.057143	0.056467	0.108705
		321.576	0.126074	0.125194	0.267785	0.266514	0.398545	0.398234	0.53454	0.531729	0.704283	0.693536	0.799201	0.777663	0.923422	0.888674	1.02872	0.987399		321.591	0.042598	0.038797	0.10346	0.102128	0.188883	0.187942	0.309983	0.310638	0.427532	0.426084	0.552151	0.543588	0.713309	0.697009	0.788712	0.765565		321.575	-0.01458	0	-0.0075	5.58e-19	0.002437	0.002258	0.021005	0.018288	0.056861	0.056467	0.109046
		321.776	0.126246	0.125192	0.267663	0.266505	0.398627	0.398234	0.534568	0.531729	0.70424	0.693536	0.798767	0.777663	0.92353	0.888674	1.02844	0.987399		321.791	0.042457	0.038796	0.103374	0.102128	0.189159	0.187942	0.310606	0.310638	0.427789	0.426084	0.552371	0.543588	0.713335	0.697009	0.788544	0.765565		321.775	-0.01485	0	-0.00787	5.58e-19	0.002076	0.002258	0.020873	0.018288	0.056435	0.056467	0.109086
		321.976	0.126408	0.12519	0.267266	0.266496	0.398831	0.398234	0.534321	0.531729	0.704504	0.693536	0.798603	0.777663	0.923509	0.888674	1.02842	0.987399		321.991	0.042491	0.038796	0.103145	0.102128	0.189177	0.187942	0.311072	0.310638	0.427921	0.426084	0.552536	0.543588	0.713253	0.697009	0.78871	0.765565		321.975	-0.01499	0	-0.00796	5.58e-19	0.001852	0.002258	0.020961	0.018288	0.056295	0.056467	0.109315
		322.176	0.126197	0.125188	0.266739	0.266487	0.399167	0.398234	0.534001	0.531729	0.704842	0.693536	0.798854	0.777663	0.923435	0.888674	1.02804	0.987399		322.191	0.042006	0.038795	0.10339	0.102128	0.188867	0.187942	0.311483	0.310638	0.428345	0.426084	0.552178	0.543588	0.713196	0.697009	0.788925	0.765565		322.175	-0.01457	0	-0.0079	5.58e-19	0.001716	0.002258	0.021101	0.018288	0.056025	0.056467	0.10904
		322.376	0.125983	0.125186	0.266774	0.266478	0.399043	0.398234	0.533885	0.531729	0.704739	0.693536	0.799167	0.777663	0.922896	0.888674	1.02808	0.987399		322.391	0.041898	0.038795	0.103725	0.102128	0.188641	0.187942	0.311804	0.310638	0.428238	0.426084	0.552063	0.543588	0.712869	0.697009	0.788748	0.765565		322.375	-0.01461	0	-0.00803	5.58e-19	0.001131	0.002258	0.021204	0.018288	0.055717	0.056467	0.109008
		322.576	0.12611	0.125184	0.266391	0.266468	0.398932	0.398234	0.533599	0.531729	0.704225	0.693536	0.799605	0.777663	0.922708	0.888674	1.02813	0.987399		322.591	0.041811	0.038794	0.103399	0.102128	0.188446	0.187942	0.312172	0.310638	0.428011	0.426084	0.551879	0.543588	0.713341	0.697009	0.788921	0.765565		322.575	-0.01458	0	-0.00795	5.58e-19	0.000879	0.002258	0.020976	0.018288	0.055172	0.056467	0.108781
		322.776	0.125993	0.125182	0.266294	0.266459	0.39917	0.398234	0.533452	0.531729	0.70447	0.693536	0.799864	0.777663	0.922757	0.888674	1.02841	0.987399		322.791	0.041731	0.038794	0.103062	0.102128	0.188026	0.187942	0.312435	0.310638	0.427692	0.426084	0.551986	0.543588	0.713243	0.697009	0.78884	0.765565		322.775	-0.01429	0	-0.0078	5.58e-19	0.001002	0.002258	0.020964	0.018288	0.055291	0.056467	0.108864
		322.976	0.125554	0.12518	0.266299	0.26645	0.399056	0.398234	0.533543	0.531729	0.704295	0.693536	0.800226	0.777663	0.922528	0.888674	1.0285	0.987399		322.991	0.041818	0.038793	0.102871	0.102128	0.187827	0.187942	0.312521	0.310638	0.427761	0.426084	0.552031	0.543588	0.713032	0.697009	0.78865	0.765565		322.975	-0.01399	0	-0.00759	5.58e-19	0.00126	0.002258	0.021312	0.018288	0.055457	0.056467	0.108865
		323.176	0.125622	0.125178	0.266489	0.266441	0.398981	0.398234	0.533146	0.531729	0.704625	0.693536	0.800121	0.777663	0.922516	0.888674	1.02859	0.987399		323.191	0.041401	0.038793	0.102904	0.102128	0.187839	0.187942	0.312931	0.310638	0.427531	0.426084	0.55201	0.543588	0.712788	0.697009	0.788527	0.765565		323.175	-0.01355	0	-0.00717	5.58e-19	0.001264	0.002258	0.021574	0.018288	0.055648	0.056467	0.108429
		323.376	0.125831	0.125176	0.266394	0.266432	0.399088	0.398234	0.532948	0.531729	0.704815	0.693536	0.800095	0.777663	0.922611	0.888674	1.02851	0.987399		323.391	0.041247	0.038792	0.102984	0.102128	0.187494	0.187942	0.312991	0.310638	0.427875	0.426084	0.552007	0.543588	0.712837	0.697009	0.78844	0.765565		323.375	-0.01349	0	-0.00658	5.58e-19	0.001213	0.002258	0.021717	0.018288	0.055398	0.056467	0.108587
		323.576	0.125929	0.125174	0.266383	0.266423	0.399234	0.398234	0.533134	0.531729	0.70441	0.693536	0.800031	0.777663	0.922551	0.888674	1.02863	0.987399		323.591	0.041029	0.038792	0.102897	0.102128	0.187186	0.187942	0.313179	0.310638	0.427865	0.426084	0.551455	0.543588	0.712415	0.697009	0.788328	0.765565		323.575	-0.01365	0	-0.00603	5.58e-19	0.001213	0.002258	0.02187	0.018288	0.055272	0.056467	0.108471
		323.776	0.125654	0.125172	0.266034	0.266413	0.399706	0.398234	0.533623	0.531729	0.704537	0.693536	0.800278	0.777663	0.922412	0.888674	1.02895	0.987399		323.791	0.041039	0.038791	0.102511	0.102128	0.187164	0.187942	0.313042	0.310638	0.427693	0.426084	0.551582	0.543588	0.712624	0.697009	0.788377	0.765565		323.775	-0.01374	0	-0.0062	5.58e-19	0.001244	0.002258	0.021878	0.018288	0.055318	0.056467	0.108539
		323.976	0.126217	0.12517	0.265848	0.266404	0.399882	0.398234	0.533619	0.531729	0.704602	0.693536	0.800457	0.777663	0.922518	0.888674	1.0287	0.987399		323.991	0.040744	0.038791	0.102394	0.102128	0.187034	0.187942	0.312622	0.310638	0.427646	0.426084	0.551268	0.543588	0.712681	0.697009	0.788182	0.765565		323.975	-0.01357	0	-0.00562	5.58e-19	0.001266	0.002258	0.02152	0.018288	0.055682	0.056467	0.108232
		324.176	0.126422	0.125168	0.265731	0.266395	0.39986	0.398234	0.533468	0.531729	0.704805	0.693536	0.800393	0.777663	0.922759	0.888674	1.02848	0.987399		324.191	0.040658	0.03879	0.102027	0.102128	0.186664	0.187942	0.312231	0.310638	0.428003	0.426084	0.550866	0.543588	0.712122	0.697009	0.788198	0.765565		324.175	-0.01354	0	-0.00519	5.58e-19	0.001591	0.002258	0.021759	0.018288	0.056101	0.056467	0.108129
		324.376	0.126302	0.125166	0.265618	0.266386	0.400003	0.398234	0.533621	0.531729	0.704864	0.693536	0.80019	0.777663	0.923067	0.888674	1.02831	0.987399		324.391	0.040099	0.03879	0.10193	0.102128	0.186548	0.187942	0.312133	0.310638	0.427916	0.426084	0.550722	0.543588	0.711939	0.697009	0.788058	0.765565		324.375	-0.01342	0	-0.00521	5.58e-19	0.001846	0.002258	0.021925	0.018288	0.056135	0.056467	0.108133
		324.576	0.126353	0.125164	0.265936	0.266377	0.399721	0.398234	0.533839	0.531729	0.704987	0.693536	0.800154	0.777663	0.922974	0.888674	1.0286	0.987399		324.591	0.039689	0.03879	0.102135	0.102128	0.18711	0.187942	0.311512	0.310638	0.427933	0.426084	0.551055	0.543588	0.711977	0.697009	0.787938	0.765565		324.575	-0.01336	0	-0.00534	5.58e-19	0.002414	0.002258	0.021846	0.018288	0.05611	0.056467	0.108258
		324.776	0.125931	0.125162	0.266034	0.266368	0.399558	0.398234	0.533916	0.531729	0.704849	0.693536	0.799857	0.777663	0.922758	0.888674	1.02873	0.987399		324.791	0.039885	0.038789	0.101765	0.102128	0.187072	0.187942	0.311081	0.310638	0.427595	0.426084	0.551379	0.543588	0.711808	0.697009	0.787789	0.765565		324.775	-0.01362	0	-0.00546	5.58e-19	0.002826	0.002258	0.021578	0.018288	0.05615	0.056467	0.108185
		324.976	0.12574	0.12516	0.266122	0.266359	0.399816	0.398234	0.534188	0.531729	0.704723	0.693536	0.799847	0.777663	0.922902	0.888674	1.02892	0.987399		324.991	0.040035	0.038789	0.10186	0.102128	0.187466	0.187942	0.310975	0.310638	0.427391	0.426084	0.551557	0.543588	0.711919	0.697009	0.787796	0.765565		324.975	-0.01393	0	-0.00557	5.58e-19	0.003308	0.002258	0.02145	0.018288	0.056666	0.056467	0.10813
		325.176	0.126013	0.125158	0.266224	0.266349	0.400137	0.398234	0.534218	0.531729	0.704498	0.693536	0.799522	0.777663	0.92349	0.888674	1.02956	0.987399		325.191	0.040242	0.038788	0.102027	0.102128	0.187899	0.187942	0.310792	0.310638	0.427662	0.426084	0.551842	0.543588	0.711745	0.697009	0.787821	0.765565		325.175	-0.01366	0	-0.00553	5.58e-19	0.003617	0.002258	0.021346	0.018288	0.056684	0.056467	0.108036
		325.376	0.125902	0.125156	0.266689	0.26634	0.400075	0.398234	0.53415	0.531729	0.703944	0.693536	0.79948	0.777663	0.923868	0.888674	1.02968	0.987399		325.391	0.04041	0.038788	0.101928	0.102128	0.188361	0.187942	0.310666	0.310638	0.42764	0.426084	0.552191	0.543588	0.711635	0.697009	0.788336	0.765565		325.375	-0.01391	0	-0.00582	5.58e-19	0.003888	0.002258	0.021222	0.018288	0.05654	0.056467	0.107754
		325.576	0.126021	0.125154	0.266854	0.266331	0.400315	0.398234	0.534187	0.531729	0.703716	0.693536	0.799015	0.777663	0.923799	0.888674	1.02943	0.987399		325.591	0.040606	0.038787	0.102019	0.102128	0.188717	0.187942	0.311035	0.310638	0.427802	0.426084	0.552307	0.543588	0.712274	0.697009	0.788523	0.765565		325.575	-0.01404	0	-0.00541	5.58e-19	0.003923	0.002258	0.021129	0.018288	0.056553	0.056467	0.107252
		325.776	0.125951	0.125152	0.267056	0.266322	0.400727	0.398234	0.534259	0.531729	0.703806	0.693536	0.798569	0.777663	0.923666	0.888674	1.02916	0.987399		325.791	0.040676	0.038787	0.101749	0.102128	0.189041	0.187942	0.310699	0.310638	0.427925	0.426084	0.552143	0.543588	0.712431	0.697009	0.788308	0.765565		325.775	-0.01418	0	-0.00567	5.58e-19	0.00404	0.002258	0.020926	0.018288	0.056342	0.056467	0.106877
		325.976	0.125663	0.12515	0.267072	0.266313	0.400846	0.398234	0.534459	0.531729	0.703885	0.693536	0.798547	0.777663	0.923292	0.888674	1.02905	0.987399		325.991	0.040847	0.038786	0.101935	0.102128	0.189027	0.187942	0.310901	0.310638	0.427888	0.426084	0.55202	0.543588	0.712418	0.697009	0.788269	0.765565		325.975	-0.01417	0	-0.00587	5.58e-19	0.004305	0.002258	0.020897	0.018288	0.056557	0.056467	0.106972
		326.176	0.125408	0.125148	0.26724	0.266304	0.400774	0.398234	0.534527	0.531729	0.703603	0.693536	0.798652	0.777663	0.922885	0.888674	1.02916	0.987399		326.191	0.040902	0.038786	0.102185	0.102128	0.188731	0.187942	0.311078	0.310638	0.427831	0.426084	0.551839	0.543588	0.712716	0.697009	0.788403	0.765565		326.175	-0.01419	0	-0.0057	5.58e-19	0.004305	0.002258	0.0211	0.018288	0.0564	0.056467	0.107108
		326.376	0.125348	0.125146	0.267463	0.266295	0.400843	0.398234	0.534865	0.531729	0.703347	0.693536	0.798938	0.777663	0.922881	0.888674	1.02918	0.987399		326.391	0.040907	0.038785	0.102156	0.102128	0.188751	0.187942	0.311137	0.310638	0.427687	0.426084	0.551895	0.543588	0.712772	0.697009	0.788475	0.765565		326.375	-0.01411	0	-0.00601	5.58e-19	0.004013	0.002258	0.021247	0.018288	0.055991	0.056467	0.107156
		326.576	0.125594	0.125144	0.267304	0.266285	0.400705	0.398234	0.534713	0.531729	0.703908	0.693536	0.799091	0.777663	0.922992	0.888674	1.02913	0.987399		326.591	0.040998	0.038785	0.101915	0.102128	0.188797	0.187942	0.311087	0.310638	0.427238	0.426084	0.552186	0.543588	0.712883	0.697009	0.788875	0.765565		326.575	-0.0144	0	-0.00603	5.58e-19	0.003936	0.002258	0.021261	0.018288	0.056149	0.056467	0.107539
		326.776	0.125436	0.125142	0.26726	0.266276	0.400522	0.398234	0.534755	0.531729	0.704133	0.693536	0.798829	0.777663	0.922627	0.888674	1.0289	0.987399		326.791	0.041013	0.038784	0.102	0.102128	0.188684	0.187942	0.311092	0.310638	0.427479	0.426084	0.55242	0.543588	0.712377	0.697009	0.789225	0.765565		326.775	-0.01437	0	-0.00629	5.58e-19	0.004055	0.002258	0.021132	0.018288	0.056371	0.056467	0.107749
		326.976	0.125444	0.12514	0.267497	0.266267	0.400211	0.398234	0.534828	0.531729	0.704039	0.693536	0.798698	0.777663	0.92276	0.888674	1.02849	0.987399		326.991	0.040995	0.038784	0.102133	0.102128	0.188954	0.187942	0.311041	0.310638	0.427157	0.426084	0.552243	0.543588	0.712485	0.697009	0.789296	0.765565		326.975	-0.01472	0	-0.00652	5.58e-19	0.003832	0.002258	0.021385	0.018288	0.056723	0.056467	0.107648
		327.176	0.125659	0.125138	0.26772	0.266258	0.40005	0.398234	0.534346	0.531729	0.704366	0.693536	0.79888	0.777663	0.922758	0.888674	1.0285	0.987399		327.191	0.041141	0.038784	0.10253	0.102128	0.188956	0.187942	0.311249	0.310638	0.427018	0.426084	0.552018	0.543588	0.712693	0.697009	0.789398	0.765565		327.175	-0.0144	0	-0.00648	5.58e-19	0.003248	0.002258	0.021398	0.018288	0.056892	0.056467	0.107682
		327.376	0.125799	0.125136	0.267191	0.266249	0.400109	0.398234	0.534378	0.531729	0.704298	0.693536	0.798925	0.777663	0.922739	0.888674	1.02814	0.987399		327.391	0.041414	0.038783	0.102633	0.102128	0.188929	0.187942	0.311331	0.310638	0.427051	0.426084	0.551863	0.543588	0.713007	0.697009	0.789486	0.765565		327.375	-0.01465	0	-0.0064	5.58e-19	0.003008	0.002258	0.021512	0.018288	0.056648	0.056467	0.108192
		327.576	0.125663	0.125134	0.267195	0.26624	0.400366	0.398234	0.534703	0.531729	0.703824	0.693536	0.798823	0.777663	0.922637	0.888674	1.02815	0.987399		327.591	0.041683	0.038783	0.102828	0.102128	0.188765	0.187942	0.311411	0.310638	0.427025	0.426084	0.551705	0.543588	0.712852	0.697009	0.789961	0.765565		327.575	-0.01499	0	-0.00632	5.58e-19	0.002659	0.002258	0.021453	0.018288	0.056603	0.056467	0.108578
		327.776	0.125676	0.125132	0.266537	0.266231	0.4005	0.398234	0.535343	0.531729	0.704185	0.693536	0.799197	0.777663	0.922829	0.888674	1.02785	0.987399		327.791	0.041908	0.038782	0.102547	0.102128	0.188617	0.187942	0.311276	0.310638	0.426569	0.426084	0.551635	0.543588	0.713185	0.697009	0.790414	0.765565		327.775	-0.0148	0	-0.00632	5.58e-19	0.00244	0.002258	0.021318	0.018288	0.056442	0.056467	0.108566
		327.976	0.12558	0.12513	0.266732	0.266221	0.400513	0.398234	0.535389	0.531729	0.704317	0.693536	0.799181	0.777663	0.922593	0.888674	1.0279	0.987399		327.991	0.041724	0.038782	0.102339	0.102128	0.187929	0.187942	0.310847	0.310638	0.426849	0.426084	0.55148	0.543588	0.713033	0.697009	0.790242	0.765565		327.975	-0.01463	0	-0.00606	5.58e-19	0.002546	0.002258	0.021126	0.018288	0.056048	0.056467	0.108783
		328.176	0.125539	0.125128	0.266752	0.266212	0.400618	0.398234	0.53591	0.531729	0.70451	0.693536	0.799083	0.777663	0.922533	0.888674	1.0275	0.987399		328.191	0.041694	0.038781	0.102131	0.102128	0.187703	0.187942	0.310686	0.310638	0.426764	0.426084	0.551429	0.543588	0.712961	0.697009	0.789966	0.765565		328.175	-0.01446	0	-0.00613	5.58e-19	0.002639	0.002258	0.021281	0.018288	0.055603	0.056467	0.108982
		328.376	0.124986	0.125126	0.266738	0.266203	0.400509	0.398234	0.536046	0.531729	0.704683	0.693536	0.799296	0.777663	0.922648	0.888674	1.02723	0.987399		328.391	0.041645	0.038781	0.102303	0.102128	0.188049	0.187942	0.310714	0.310638	0.42663	0.426084	0.551403	0.543588	0.712816	0.697009	0.789456	0.765565		328.375	-0.01444	0	-0.00648	5.58e-19	0.002926	0.002258	0.021095	0.018288	0.054732	0.056467	0.10901
		328.576	0.125177	0.125124	0.266522	0.266194	0.400035	0.398234	0.536031	0.531729	0.70512	0.693536	0.799307	0.777663	0.922603	0.888674	1.02742	0.987399		328.591	0.041676	0.03878	0.102259	0.102128	0.18806	0.187942	0.310614	0.310638	0.426455	0.426084	0.551635	0.543588	0.712522	0.697009	0.789023	0.765565		328.575	-0.01464	0	-0.00632	5.58e-19	0.002731	0.002258	0.020907	0.018288	0.054682	0.056467	0.109035
		328.776	0.125249	0.125122	0.266115	0.266185	0.400392	0.398234	0.535755	0.531729	0.705242	0.693536	0.798925	0.777663	0.922733	0.888674	1.02753	0.987399		328.791	0.041743	0.03878	0.101861	0.102128	0.187884	0.187942	0.311138	0.310638	0.426106	0.426084	0.551483	0.543588	0.712761	0.697009	0.788722	0.765565		328.775	-0.01474	0	-0.0066	5.58e-19	0.002695	0.002258	0.02054	0.018288	0.054885	0.056467	0.109172
		328.976	0.125795	0.12512	0.26542	0.266176	0.400583	0.398234	0.535483	0.531729	0.705244	0.693536	0.798862	0.777663	0.922671	0.888674	1.02787	0.987399		328.991	0.041439	0.038779	0.101796	0.102128	0.188299	0.187942	0.311186	0.310638	0.426444	0.426084	0.551603	0.543588	0.713156	0.697009	0.788771	0.765565		328.975	-0.01451	0	-0.0069	5.58e-19	0.003095	0.002258	0.02048	0.018288	0.054826	0.056467	0.109043
		329.176	0.125792	0.125118	0.265321	0.266167	0.400491	0.398234	0.535191	0.531729	0.704978	0.693536	0.79885	0.777663	0.922745	0.888674	1.02749	0.987399		329.191	0.041447	0.038779	0.102126	0.102128	0.18791	0.187942	0.311008	0.310638	0.426848	0.426084	0.551749	0.543588	0.712599	0.697009	0.788969	0.765565		329.175	-0.01418	0	-0.00712	5.58e-19	0.003557	0.002258	0.020673	0.018288	0.05478	0.056467	0.108679
		329.376	0.125899	0.125116	0.265192	0.266157	0.400541	0.398234	0.535144	0.531729	0.705061	0.693536	0.798775	0.777663	0.922407	0.888674	1.02725	0.987399		329.391	0.041447	0.038778	0.101772	0.102128	0.187923	0.187942	0.310845	0.310638	0.4271	0.426084	0.551644	0.543588	0.712738	0.697009	0.789155	0.765565		329.375	-0.0142	0	-0.00725	5.58e-19	0.003887	0.002258	0.020785	0.018288	0.054819	0.056467	0.108021
		329.576	0.125933	0.125114	0.264614	0.266148	0.400357	0.398234	0.534739	0.531729	0.704991	0.693536	0.798802	0.777663	0.922159	0.888674	1.02735	0.987399		329.591	0.041248	0.038778	0.101736	0.102128	0.188325	0.187942	0.311003	0.310638	0.427276	0.426084	0.551404	0.543588	0.713094	0.697009	0.788997	0.765565		329.575	-0.01393	0	-0.00726	5.58e-19	0.004033	0.002258	0.020996	0.018288	0.054943	0.056467	0.10769
		329.776	0.125756	0.125112	0.264451	0.266139	0.399959	0.398234	0.534449	0.531729	0.705053	0.693536	0.798697	0.777663	0.922282	0.888674	1.02713	0.987399		329.791	0.040994	0.038777	0.101618	0.102128	0.188556	0.187942	0.310652	0.310638	0.427487	0.426084	0.551257	0.543588	0.713008	0.697009	0.788956	0.765565		329.775	-0.0139	0	-0.00709	5.58e-19	0.004031	0.002258	0.021193	0.018288	0.054981	0.056467	0.107667
		329.976	0.125387	0.12511	0.264206	0.26613	0.399766	0.398234	0.534421	0.531729	0.705226	0.693536	0.798723	0.777663	0.922218	0.888674	1.02757	0.987399		329.991	0.040799	0.038777	0.10183	0.102128	0.188745	0.187942	0.310991	0.310638	0.427503	0.426084	0.551219	0.543588	0.712841	0.697009	0.788546	0.765565		329.975	-0.0138	0	-0.00718	5.58e-19	0.0041	0.002258	0.020836	0.018288	0.055221	0.056467	0.107904
		330.176	0.125448	0.125108	0.263876	0.266121	0.399394	0.398234	0.534373	0.531729	0.704873	0.693536	0.7985	0.777663	0.922453	0.888674	1.02801	0.987399		330.191	0.040587	0.038777	0.102107	0.102128	0.188835	0.187942	0.311393	0.310638	0.427527	0.426084	0.551214	0.543588	0.712899	0.697009	0.788853	0.765565		330.175	-0.01397	0	-0.00716	5.58e-19	0.004158	0.002258	0.020968	0.018288	0.055211	0.056467	0.10789
		330.376	0.125695	0.125106	0.264118	0.266112	0.399579	0.398234	0.534589	0.531729	0.7053	0.693536	0.798251	0.777663	0.922533	0.888674	1.02764	0.987399		330.391	0.040478	0.038776	0.102064	0.102128	0.188865	0.187942	0.311038	0.310638	0.427649	0.426084	0.551203	0.543588	0.712774	0.697009	0.788485	0.765565		330.375	-0.01456	0	-0.00738	5.58e-19	0.004217	0.002258	0.020874	0.018288	0.055657	0.056467	0.10788
		330.576	0.126027	0.125104	0.264143	0.266103	0.399207	0.398234	0.534412	0.531729	0.705257	0.693536	0.798181	0.777663	0.922526	0.888674	1.02779	0.987399		330.591	0.040506	0.038776	0.102152	0.102128	0.189361	0.187942	0.311112	0.310638	0.427398	0.426084	0.550853	0.543588	0.71243	0.697009	0.788403	0.765565		330.575	-0.01491	0	-0.00715	5.58e-19	0.004324	0.002258	0.020783	0.018288	0.055961	0.056467	0.108046
		330.776	0.126033	0.125102	0.264476	0.266094	0.399027	0.398234	0.534682	0.531729	0.70464	0.693536	0.798205	0.777663	0.922234	0.888674	1.0278	0.987399		330.791	0.040613	0.038775	0.102534	0.102128	0.189652	0.187942	0.311363	0.310638	0.427784	0.426084	0.550695	0.543588	0.712172	0.697009	0.788432	0.765565		330.775	-0.01466	0	-0.00707	5.58e-19	0.003991	0.002258	0.020989	0.018288	0.056085	0.056467	0.107404
		330.976	0.125833	0.1251	0.26458	0.266084	0.398831	0.398234	0.53471	0.531729	0.704695	0.693536	0.798178	0.777663	0.922454	0.888674	1.02774	0.987399		330.991	0.040811	0.038775	0.102721	0.102128	0.189875	0.187942	0.311556	0.310638	0.427153	0.426084	0.55048	0.543588	0.712495	0.697009	0.788722	0.765565		330.975	-0.01483	0	-0.00654	5.58e-19	0.00387	0.002258	0.021137	0.018288	0.056504	0.056467	0.107063
		331.176	0.125734	0.125098	0.264689	0.266075	0.399211	0.398234	0.534708	0.531729	0.704542	0.693536	0.797884	0.777663	0.922153	0.888674	1.02798	0.987399		331.191	0.041142	0.038774	0.102797	0.102128	0.189935	0.187942	0.31177	0.310638	0.427323	0.426084	0.550518	0.543588	0.712048	0.697009	0.788583	0.765565		331.175	-0.01475	0	-0.00614	5.58e-19	0.003649	0.002258	0.021096	0.018288	0.056413	0.056467	0.107148
		331.376	0.125582	0.125096	0.264569	0.266066	0.399367	0.398234	0.535019	0.531729	0.704102	0.693536	0.797637	0.777663	0.921845	0.888674	1.02809	0.987399		331.391	0.041382	0.038774	0.103009	0.102128	0.190053	0.187942	0.311686	0.310638	0.427482	0.426084	0.550481	0.543588	0.712128	0.697009	0.788331	0.765565		331.375	-0.01519	0	-0.00593	5.58e-19	0.003728	0.002258	0.020927	0.018288	0.056187	0.056467	0.107287
		331.576	0.125561	0.125094	0.265043	0.266057	0.399706	0.398234	0.535351	0.531729	0.703638	0.693536	0.797467	0.777663	0.92205	0.888674	1.02853	0.987399		331.591	0.041188	0.038773	0.103222	0.102128	0.190055	0.187942	0.311514	0.310638	0.427518	0.426084	0.550438	0.543588	0.712044	0.697009	0.78867	0.765565		331.575	-0.01531	0	-0.0058	5.58e-19	0.003762	0.002258	0.020375	0.018288	0.05604	0.056467	0.107445
		331.776	0.125411	0.125092	0.264967	0.266048	0.399903	0.398234	0.535899	0.531729	0.703574	0.693536	0.797827	0.777663	0.922103	0.888674	1.02876	0.987399		331.791	0.041211	0.038773	0.102663	0.102128	0.189856	0.187942	0.311396	0.310638	0.426882	0.426084	0.550569	0.543588	0.711761	0.697009	0.7887	0.765565		331.775	-0.0153	0	-0.00592	5.58e-19	0.00402	0.002258	0.020197	0.018288	0.056164	0.056467	0.10735
		331.976	0.125275	0.12509	0.26537	0.266039	0.399936	0.398234	0.535911	0.531729	0.703781	0.693536	0.797763	0.777663	0.921921	0.888674	1.02897	0.987399		331.991	0.041043	0.038772	0.102564	0.102128	0.189507	0.187942	0.311219	0.310638	0.427154	0.426084	0.55075	0.543588	0.711401	0.697009	0.788231	0.765565		331.975	-0.01524	0	-0.00611	5.58e-19	0.004316	0.002258	0.019783	0.018288	0.055897	0.056467	0.107807
		332.176	0.125514	0.125088	0.265194	0.26603	0.399916	0.398234	0.535926	0.531729	0.7039	0.693536	0.798161	0.777663	0.922004	0.888674	1.02848	0.987399		332.191	0.041106	0.038772	0.102922	0.102128	0.1895	0.187942	0.311482	0.310638	0.426913	0.426084	0.550503	0.543588	0.711061	0.697009	0.788123	0.765565		332.175	-0.01508	0	-0.00602	5.58e-19	0.004128	0.002258	0.019946	0.018288	0.056435	0.056467	0.107604
		332.376	0.125544	0.125086	0.264976	0.26602	0.399744	0.398234	0.535874	0.531729	0.704122	0.693536	0.798451	0.777663	0.922004	0.888674	1.02885	0.987399		332.391	0.041334	0.038771	0.103037	0.102128	0.18927	0.187942	0.311551	0.310638	0.426761	0.426084	0.550411	0.543588	0.711081	0.697009	0.787842	0.765565		332.375	-0.01544	0	-0.00619	5.58e-19	0.003867	0.002258	0.019786	0.018288	0.056278	0.056467	0.107996
		332.576	0.125968	0.125084	0.264782	0.266011	0.39991	0.398234	0.535815	0.531729	0.704085	0.693536	0.798476	0.777663	0.921907	0.888674	1.02893	0.987399		332.591	0.041163	0.038771	0.102956	0.102128	0.188637	0.187942	0.311876	0.310638	0.426927	0.426084	0.55082	0.543588	0.711339	0.697009	0.787736	0.765565		332.575	-0.01539	0	-0.0063	5.58e-19	0.003645	0.002258	0.019876	0.018288	0.056509	0.056467	0.108446
		332.776	0.125558	0.125082	0.264653	0.266002	0.400178	0.398234	0.535542	0.531729	0.703796	0.693536	0.798478	0.777663	0.921753	0.888674	1.02891	0.987399		332.791	0.041049	0.038771	0.102815	0.102128	0.188594	0.187942	0.312124	0.310638	0.427291	0.426084	0.550995	0.543588	0.711796	0.697009	0.788017	0.765565		332.775	-0.01549	0	-0.00679	5.58e-19	0.003571	0.002258	0.019704	0.018288	0.056495	0.056467	0.108686
		332.976	0.125672	0.12508	0.264219	0.265993	0.400027	0.398234	0.535416	0.531729	0.703578	0.693536	0.798666	0.777663	0.92161	0.888674	1.02899	0.987399		332.991	0.041174	0.03877	0.102755	0.102128	0.188114	0.187942	0.311673	0.310638	0.427502	0.426084	0.551007	0.543588	0.711446	0.697009	0.788287	0.765565		332.975	-0.01537	0	-0.00704	5.58e-19	0.003421	0.002258	0.020057	0.018288	0.056487	0.056467	0.108836
		333.176	0.125293	0.125078	0.264125	0.265984	0.399924	0.398234	0.535282	0.531729	0.703499	0.693536	0.799081	0.777663	0.921453	0.888674	1.02879	0.987399		333.191	0.041206	0.03877	0.102895	0.102128	0.18744	0.187942	0.311559	0.310638	0.427471	0.426084	0.550739	0.543588	0.71109	0.697009	0.788568	0.765565		333.175	-0.01544	0	-0.00674	5.58e-19	0.003515	0.002258	0.020085	0.018288	0.056546	0.056467	0.109059
		333.376	0.125488	0.125076	0.263975	0.265975	0.40038	0.398234	0.534994	0.531729	0.703795	0.693536	0.799065	0.777663	0.921236	0.888674	1.02876	0.987399		333.391	0.041423	0.038769	0.102353	0.102128	0.187678	0.187942	0.311676	0.310638	0.427746	0.426084	0.550838	0.543588	0.711334	0.697009	0.788654	0.765565		333.375	-0.01532	0	-0.00692	5.58e-19	0.0034	0.002258	0.020284	0.018288	0.056696	0.056467	0.109243
		333.576	0.1252	0.125074	0.263607	0.265966	0.400126	0.398234	0.534505	0.531729	0.703881	0.693536	0.798959	0.777663	0.921624	0.888674	1.02861	0.987399		333.591	0.041275	0.038769	0.101927	0.102128	0.187949	0.187942	0.311461	0.310638	0.427625	0.426084	0.550911	0.543588	0.711758	0.697009	0.788629	0.765565		333.575	-0.01512	0	-0.00709	5.58e-19	0.002986	0.002258	0.020622	0.018288	0.056668	0.056467	0.10958
		333.776	0.124822	0.125072	0.263281	0.265957	0.399927	0.398234	0.534554	0.531729	0.703948	0.693536	0.798849	0.777663	0.922226	0.888674	1.02797	0.987399		333.791	0.041061	0.038768	0.101797	0.102128	0.187835	0.187942	0.311309	0.310638	0.427859	0.426084	0.55139	0.543588	0.711832	0.697009	0.788724	0.765565		333.775	-0.0152	0	-0.00697	5.58e-19	0.002892	0.002258	0.020903	0.018288	0.056382	0.056467	0.10981
		333.976	0.124497	0.12507	0.263471	0.265947	0.400348	0.398234	0.534276	0.531729	0.704143	0.693536	0.799161	0.777663	0.922072	0.888674	1.02813	0.987399		333.991	0.041114	0.038768	0.101867	0.102128	0.187997	0.187942	0.311532	0.310638	0.427625	0.426084	0.551395	0.543588	0.712046	0.697009	0.788395	0.765565		333.975	-0.01527	0	-0.00727	5.58e-19	0.003012	0.002258	0.020794	0.018288	0.056337	0.056467	0.109758
		334.176	0.124748	0.125068	0.263738	0.265938	0.400381	0.398234	0.534101	0.531729	0.704131	0.693536	0.798992	0.777663	0.922413	0.888674	1.0278	0.987399		334.191	0.041231	0.038767	0.102233	0.102128	0.187726	0.187942	0.311826	0.310638	0.427488	0.426084	0.551724	0.543588	0.712562	0.697009	0.788637	0.765565		334.175	-0.01578	0	-0.00747	5.58e-19	0.002942	0.002258	0.020796	0.018288	0.055976	0.056467	0.109454
		334.376	0.125212	0.125066	0.263964	0.265929	0.400634	0.398234	0.534083	0.531729	0.70416	0.693536	0.798836	0.777663	0.922642	0.888674	1.0275	0.987399		334.391	0.041563	0.038767	0.101682	0.102128	0.188066	0.187942	0.311631	0.310638	0.427328	0.426084	0.551802	0.543588	0.712994	0.697009	0.788354	0.765565		334.375	-0.01609	0	-0.0075	5.58e-19	0.003033	0.002258	0.021398	0.018288	0.055876	0.056467	0.10923
		334.576	0.125377	0.125064	0.26406	0.26592	0.400564	0.398234	0.533667	0.531729	0.703876	0.693536	0.799033	0.777663	0.922497	0.888674	1.02751	0.987399		334.591	0.041742	0.038766	0.101693	0.102128	0.188576	0.187942	0.311622	0.310638	0.427186	0.426084	0.55163	0.543588	0.712943	0.697009	0.788636	0.765565		334.575	-0.01583	0	-0.00673	5.58e-19	0.003077	0.002258	0.021688	0.018288	0.055509	0.056467	0.109092
		334.776	0.125291	0.125062	0.2645	0.265911	0.400627	0.398234	0.533437	0.531729	0.703556	0.693536	0.799326	0.777663	0.922138	0.888674	1.02773	0.987399		334.791	0.041763	0.038766	0.101965	0.102128	0.18885	0.187942	0.311539	0.310638	0.427251	0.426084	0.552085	0.543588	0.712726	0.697009	0.788514	0.765565		334.775	-0.01577	0	-0.00635	5.58e-19	0.002978	0.002258	0.022109	0.018288	0.055501	0.056467	0.108696
		334.976	0.125003	0.12506	0.26426	0.265902	0.400694	0.398234	0.5331	0.531729	0.703596	0.693536	0.799219	0.777663	0.922307	0.888674	1.02738	0.987399		334.991	0.041956	0.038765	0.102198	0.102128	0.189041	0.187942	0.311537	0.310638	0.426832	0.426084	0.552247	0.543588	0.712565	0.697009	0.788917	0.765565		334.975	-0.01601	0	-0.0061	5.58e-19	0.00334	0.002258	0.022304	0.018288	0.055336	0.056467	0.109102
		335.176	0.125151	0.125058	0.264594	0.265893	0.400655	0.398234	0.533271	0.531729	0.703303	0.693536	0.799181	0.777663	0.922252	0.888674	1.02752	0.987399		335.191	0.041188	0.038765	0.102286	0.102128	0.189669	0.187942	0.311189	0.310638	0.426969	0.426084	0.552553	0.543588	0.712539	0.697009	0.788973	0.765565		335.175	-0.01591	0	-0.00622	5.58e-19	0.00364	0.002258	0.022286	0.018288	0.054995	0.056467	0.109489
		335.376	0.125607	0.125056	0.264976	0.265884	0.400655	0.398234	0.533065	0.531729	0.703321	0.693536	0.799535	0.777663	0.922856	0.888674	1.02733	0.987399		335.391	0.041282	0.038764	0.102574	0.102128	0.189887	0.187942	0.311095	0.310638	0.426871	0.426084	0.552741	0.543588	0.712526	0.697009	0.789069	0.765565		335.375	-0.01603	0	-0.00622	5.58e-19	0.004112	0.002258	0.022399	0.018288	0.055096	0.056467	0.109577
		335.576	0.125673	0.125054	0.265011	0.265874	0.400381	0.398234	0.533165	0.531729	0.70324	0.693536	0.799558	0.777663	0.923336	0.888674	1.02744	0.987399		335.591	0.040708	0.038764	0.102702	0.102128	0.190165	0.187942	0.310667	0.310638	0.426929	0.426084	0.552733	0.543588	0.712036	0.697009	0.789299	0.765565		335.575	-0.01575	0	-0.00612	5.58e-19	0.004304	0.002258	0.0223	0.018288	0.055296	0.056467	0.109733
		335.776	0.125829	0.125052	0.264882	0.265865	0.40026	0.398234	0.533438	0.531729	0.703218	0.693536	0.800212	0.777663	0.922955	0.888674	1.02693	0.987399		335.791	0.040919	0.038764	0.102654	0.102128	0.189766	0.187942	0.310024	0.310638	0.426722	0.426084	0.552583	0.543588	0.711658	0.697009	0.789277	0.765565		335.775	-0.01563	0	-0.00605	5.58e-19	0.004221	0.002258	0.022526	0.018288	0.055195	0.056467	0.109784
		335.976	0.125884	0.12505	0.264382	0.265856	0.399978	0.398234	0.533351	0.531729	0.703179	0.693536	0.800483	0.777663	0.922808	0.888674	1.02711	0.987399		335.991	0.040792	0.038763	0.102765	0.102128	0.189371	0.187942	0.309854	0.310638	0.426836	0.426084	0.552448	0.543588	0.711438	0.697009	0.789308	0.765565		335.975	-0.01528	0	-0.00594	5.58e-19	0.004423	0.002258	0.022488	0.018288	0.055146	0.056467	0.109978
		336.176	0.126181	0.125048	0.264565	0.265847	0.399827	0.398234	0.533421	0.531729	0.702895	0.693536	0.800769	0.777663	0.922545	0.888674	1.02666	0.987399		336.191	0.040959	0.038763	0.103083	0.102128	0.189209	0.187942	0.309572	0.310638	0.426467	0.426084	0.552216	0.543588	0.71111	0.697009	0.789274	0.765565		336.175	-0.01494	0	-0.00599	5.58e-19	0.004565	0.002258	0.022588	0.018288	0.05568	0.056467	0.109882
		336.376	0.126129	0.125046	0.264878	0.265838	0.399863	0.398234	0.53397	0.531729	0.702878	0.693536	0.800699	0.777663	0.922291	0.888674	1.0268	0.987399		336.391	0.040864	0.038762	0.103181	0.102128	0.188685	0.187942	0.309585	0.310638	0.426367	0.426084	0.552016	0.543588	0.711125	0.697009	0.788808	0.765565		336.375	-0.01486	0	-0.00598	5.58e-19	0.004242	0.002258	0.022385	0.018288	0.055503	0.056467	0.110086
		336.576	0.126017	0.125044	0.26499	0.265829	0.39954	0.398234	0.534003	0.531729	0.702871	0.693536	0.80075	0.777663	0.92225	0.888674	1.02638	0.987399		336.591	0.040703	0.038762	0.103292	0.102128	0.188125	0.187942	0.309823	0.310638	0.426707	0.426084	0.551388	0.543588	0.711081	0.697009	0.788369	0.765565		336.575	-0.01462	0	-0.00605	5.58e-19	0.004424	0.002258	0.022146	0.018288	0.055664	0.056467	0.109958
		336.776	0.125611	0.125042	0.264253	0.26582	0.399339	0.398234	0.534485	0.531729	0.703075	0.693536	0.800443	0.777663	0.922304	0.888674	1.02623	0.987399		336.791	0.040573	0.038761	0.103485	0.102128	0.188028	0.187942	0.309875	0.310638	0.427073	0.426084	0.550855	0.543588	0.710932	0.697009	0.78853	0.765565		336.775	-0.0148	0	-0.00626	5.58e-19	0.004181	0.002258	0.021898	0.018288	0.05586	0.056467	0.110191
		336.976	0.125533	0.12504	0.263685	0.26581	0.399472	0.398234	0.534798	0.531729	0.703383	0.693536	0.800117	0.777663	0.921762	0.888674	1.02621	0.987399		336.991	0.040872	0.038761	0.103183	0.102128	0.187523	0.187942	0.309863	0.310638	0.427215	0.426084	0.550383	0.543588	0.710673	0.697009	0.788406	0.765565		336.975	-0.01436	0	-0.00611	5.58e-19	0.004436	0.002258	0.021952	0.018288	0.056119	0.056467	0.110452
		337.176	0.125403	0.125038	0.263653	0.265801	0.399676	0.398234	0.53508	0.531729	0.703603	0.693536	0.800099	0.777663	0.921379	0.888674	1.02614	0.987399		337.191	0.040663	0.03876	0.10296	0.102128	0.187059	0.187942	0.31003	0.310638	0.427545	0.426084	0.550035	0.543588	0.710843	0.697009	0.788272	0.765565		337.175	-0.01426	0	-0.00578	5.58e-19	0.004531	0.002258	0.021665	0.018288	0.056198	0.056467	0.110714
		337.376	0.125189	0.125036	0.263967	0.265792	0.399773	0.398234	0.53496	0.531729	0.703922	0.693536	0.799389	0.777663	0.920988	0.888674	1.02551	0.987399		337.391	0.040713	0.03876	0.102854	0.102128	0.187154	0.187942	0.310473	0.310638	0.427765	0.426084	0.549829	0.543588	0.711077	0.697009	0.78822	0.765565		337.375	-0.01417	0	-0.00624	5.58e-19	0.004388	0.002258	0.022089	0.018288	0.056396	0.056467	0.110827
		337.576	0.12489	0.125034	0.264028	0.265783	0.399665	0.398234	0.535426	0.531729	0.704204	0.693536	0.799085	0.777663	0.921252	0.888674	1.02536	0.987399		337.591	0.040712	0.038759	0.102459	0.102128	0.186949	0.187942	0.310195	0.310638	0.427684	0.426084	0.549586	0.543588	0.711452	0.697009	0.788325	0.765565		337.575	-0.0141	0	-0.0065	5.58e-19	0.004422	0.002258	0.021949	0.018288	0.05603	0.056467	0.110167
		337.776	0.124463	0.125032	0.263915	0.265774	0.400017	0.398234	0.535374	0.531729	0.704105	0.693536	0.798937	0.777663	0.920956	0.888674	1.02552	0.987399		337.791	0.040689	0.038759	0.102513	0.102128	0.186827	0.187942	0.310692	0.310638	0.428011	0.426084	0.549936	0.543588	0.711586	0.697009	0.788212	0.765565		337.775	-0.01427	0	-0.00657	5.58e-19	0.004371	0.002258	0.022372	0.018288	0.055782	0.056467	0.110011
		337.976	0.124564	0.12503	0.264183	0.265765	0.40044	0.398234	0.535112	0.531729	0.704251	0.693536	0.798787	0.777663	0.920608	0.888674	1.02578	0.987399		337.991	0.041021	0.038758	0.102486	0.102128	0.186879	0.187942	0.311002	0.310638	0.428199	0.426084	0.55032	0.543588	0.712065	0.697009	0.788123	0.765565		337.975	-0.01451	0	-0.00641	5.58e-19	0.003855	0.002258	0.022093	0.018288	0.056039	0.056467	0.109402
		338.176	0.12481	0.125028	0.264366	0.265756	0.400331	0.398234	0.53503	0.531729	0.704428	0.693536	0.798275	0.777663	0.92083	0.888674	1.02583	0.987399		338.191	0.041095	0.038758	0.102026	0.102128	0.187235	0.187942	0.31144	0.310638	0.428254	0.426084	0.550686	0.543588	0.712712	0.697009	0.78812	0.765565		338.175	-0.01504	0	-0.00677	5.58e-19	0.003466	0.002258	0.022129	0.018288	0.055927	0.056467	0.109013
		338.376	0.124982	0.125026	0.263783	0.265747	0.400416	0.398234	0.534873	0.531729	0.704478	0.693536	0.797966	0.777663	0.920989	0.888674	1.02624	0.987399		338.391	0.041046	0.038758	0.101619	0.102128	0.18776	0.187942	0.311426	0.310638	0.428291	0.426084	0.550799	0.543588	0.71292	0.697009	0.788449	0.765565		338.375	-0.01544	0	-0.00634	5.58e-19	0.003221	0.002258	0.02277	0.018288	0.05582	0.056467	0.108767
		338.576	0.124685	0.125024	0.264276	0.265737	0.400679	0.398234	0.53472	0.531729	0.70457	0.693536	0.798178	0.777663	0.920796	0.888674	1.0265	0.987399		338.591	0.041135	0.038757	0.101596	0.102128	0.188225	0.187942	0.311555	0.310638	0.428422	0.426084	0.550932	0.543588	0.712829	0.697009	0.788381	0.765565		338.575	-0.01568	0	-0.00553	5.58e-19	0.003231	0.002258	0.022597	0.018288	0.055845	0.056467	0.109012
		338.776	0.124279	0.125022	0.264327	0.265728	0.400594	0.398234	0.534604	0.531729	0.704629	0.693536	0.798384	0.777663	0.920968	0.888674	1.02699	0.987399		338.791	0.041074	0.038757	0.101577	0.102128	0.18872	0.187942	0.311965	0.310638	0.428273	0.426084	0.551077	0.543588	0.713122	0.697009	0.788632	0.765565		338.775	-0.016	0	-0.00542	5.58e-19	0.003218	0.002258	0.023021	0.018288	0.055923	0.056467	0.108884
		338.976	0.123923	0.12502	0.264019	0.265719	0.400321	0.398234	0.534639	0.531729	0.704987	0.693536	0.798047	0.777663	0.92143	0.888674	1.0267	0.987399		338.991	0.041306	0.038756	0.101572	0.102128	0.189091	0.187942	0.311761	0.310638	0.428047	0.426084	0.551795	0.543588	0.71309	0.697009	0.789218	0.765565		338.975	-0.01602	0	-0.00534	5.58e-19	0.003009	0.002258	0.023002	0.018288	0.055882	0.056467	0.108904
		339.176	0.123939	0.125018	0.264227	0.26571	0.400144	0.398234	0.534478	0.531729	0.704989	0.693536	0.7983	0.777663	0.921359	0.888674	1.02687	0.987399		339.191	0.040912	0.038756	0.101533	0.102128	0.189619	0.187942	0.311249	0.310638	0.427838	0.426084	0.552187	0.543588	0.713657	0.697009	0.789027	0.765565		339.175	-0.01564	0	-0.00528	5.58e-19	0.002878	0.002258	0.023062	0.018288	0.055984	0.056467	0.108995
		339.376	0.124532	0.125016	0.264154	0.265701	0.4004	0.398234	0.534205	0.531729	0.705144	0.693536	0.798542	0.777663	0.921463	0.888674	1.02657	0.987399		339.391	0.041421	0.038755	0.101646	0.102128	0.189664	0.187942	0.311373	0.310638	0.428067	0.426084	0.552391	0.543588	0.713338	0.697009	0.789077	0.765565		339.375	-0.01566	0	-0.00542	5.58e-19	0.002899	0.002258	0.023336	0.018288	0.055931	0.056467	0.108978
		339.576	0.123751	0.125014	0.263727	0.265692	0.400148	0.398234	0.534251	0.531729	0.705167	0.693536	0.798544	0.777663	0.921267	0.888674	1.0267	0.987399		339.591	0.041159	0.038755	0.10187	0.102128	0.190021	0.187942	0.310868	0.310638	0.427809	0.426084	0.552371	0.543588	0.712986	0.697009	0.788959	0.765565		339.575	-0.01545	0	-0.00579	5.58e-19	0.002669	0.002258	0.023527	0.018288	0.055789	0.056467	0.108965
		339.776	0.123763	0.125012	0.263665	0.265683	0.400112	0.398234	0.534098	0.531729	0.70515	0.693536	0.79856	0.777663	0.920961	0.888674	1.02632	0.987399		339.791	0.041289	0.038754	0.101802	0.102128	0.190388	0.187942	0.310633	0.310638	0.427316	0.426084	0.552335	0.543588	0.712948	0.697009	0.788708	0.765565		339.775	-0.01551	0	-0.00576	5.58e-19	0.002882	0.002258	0.023676	0.018288	0.05575	0.056467	0.10886
		339.976	0.123521	0.12501	0.263625	0.265674	0.400023	0.398234	0.533947	0.531729	0.70522	0.693536	0.798471	0.777663	0.921076	0.888674	1.02674	0.987399		339.991	0.041172	0.038754	0.101663	0.102128	0.190254	0.187942	0.31101	0.310638	0.426903	0.426084	0.552424	0.543588	0.712832	0.697009	0.7886	0.765565		339.975	-0.01571	0	-0.00579	5.58e-19	0.002986	0.002258	0.023361	0.018288	0.055932	0.056467	0.108737
		340.176	0.123495	0.125008	0.263724	0.265665	0.400118	0.398234	0.533986	0.531729	0.705426	0.693536	0.798384	0.777663	0.920972	0.888674	1.02617	0.987399		340.191	0.041015	0.038753	0.101709	0.102128	0.190311	0.187942	0.311167	0.310638	0.426546	0.426084	0.552156	0.543588	0.71254	0.697009	0.788197	0.765565		340.175	-0.01549	0	-0.00627	5.58e-19	0.002887	0.002258	0.023308	0.018288	0.056334	0.056467	0.10868
		340.376	0.12373	0.125006	0.263732	0.265655	0.400314	0.398234	0.534034	0.531729	0.705309	0.693536	0.798588	0.777663	0.920836	0.888674	1.02595	0.987399		340.391	0.040816	0.038753	0.102287	0.102128	0.189886	0.187942	0.31141	0.310638	0.426623	0.426084	0.551978	0.543588	0.712492	0.697009	0.78784	0.765565		340.375	-0.01522	0	-0.00614	5.58e-19	0.002864	0.002258	0.023283	0.018288	0.056556	0.056467	0.108891
		340.576	0.123689	0.125004	0.263439	0.265646	0.400031	0.398234	0.53375	0.531729	0.705042	0.693536	0.798881	0.777663	0.920976	0.888674	1.02568	0.987399		340.591	0.040901	0.038752	0.102633	0.102128	0.18958	0.187942	0.311409	0.310638	0.426618	0.426084	0.551788	0.543588	0.712499	0.697009	0.787692	0.765565		340.575	-0.01517	0	-0.00651	5.58e-19	0.003066	0.002258	0.022803	0.018288	0.05688	0.056467	0.108961
		340.776	0.123519	0.125002	0.263075	0.265637	0.400386	0.398234	0.534172	0.531729	0.704687	0.693536	0.798528	0.777663	0.921081	0.888674	1.02595	0.987399		340.791	0.040774	0.038752	0.102477	0.102128	0.189577	0.187942	0.311587	0.310638	0.426769	0.426084	0.551777	0.543588	0.712229	0.697009	0.788001	0.765565		340.775	-0.01521	0	-0.00649	5.58e-19	0.002881	0.002258	0.022952	0.018288	0.05721	0.056467	0.109236
		340.976	0.123428	0.125	0.263419	0.265628	0.400705	0.398234	0.534223	0.531729	0.70424	0.693536	0.798576	0.777663	0.920702	0.888674	1.02569	0.987399		340.991	0.040409	0.038752	0.102222	0.102128	0.189289	0.187942	0.31196	0.310638	0.426885	0.426084	0.551721	0.543588	0.71237	0.697009	0.787888	0.765565		340.975	-0.01508	0	-0.00652	5.58e-19	0.002923	0.002258	0.022852	0.018288	0.057025	0.056467	0.109341
		341.176	0.123748	0.124998	0.263473	0.265619	0.400828	0.398234	0.534209	0.531729	0.703808	0.693536	0.798983	0.777663	0.920742	0.888674	1.02571	0.987399		341.191	0.040183	0.038751	0.102574	0.102128	0.188879	0.187942	0.312111	0.310638	0.426827	0.426084	0.551251	0.543588	0.712306	0.697009	0.787982	0.765565		341.175	-0.01508	0	-0.0067	5.58e-19	0.003117	0.002258	0.022931	0.018288	0.056959	0.056467	0.109719
		341.376	0.124119	0.124996	0.263754	0.26561	0.400785	0.398234	0.533924	0.531729	0.703577	0.693536	0.799155	0.777663	0.920579	0.888674	1.02524	0.987399		341.391	0.040364	0.038751	0.102827	0.102128	0.188784	0.187942	0.312263	0.310638	0.426612	0.426084	0.550901	0.543588	0.712205	0.697009	0.787936	0.765565		341.375	-0.01498	0	-0.00694	5.58e-19	0.002954	0.002258	0.022627	0.018288	0.056754	0.056467	0.109858
		341.576	0.124374	0.124994	0.263647	0.265601	0.401043	0.398234	0.534291	0.531729	0.70321	0.693536	0.799163	0.777663	0.92063	0.888674	1.0253	0.987399		341.591	0.040797	0.03875	0.102886	0.102128	0.18856	0.187942	0.31221	0.310638	0.42652	0.426084	0.551005	0.543588	0.712377	0.697009	0.787644	0.765565		341.575	-0.01489	0	-0.00701	5.58e-19	0.00302	0.002258	0.022081	0.018288	0.056706	0.056467	0.109315
		341.776	0.124652	0.124992	0.263308	0.265592	0.40128	0.398234	0.533876	0.531729	0.702856	0.693536	0.799152	0.777663	0.920556	0.888674	1.02519	0.987399		341.791	0.040527	0.03875	0.102704	0.102128	0.188424	0.187942	0.312266	0.310638	0.426696	0.426084	0.551422	0.543588	0.712571	0.697009	0.787303	0.765565		341.775	-0.01488	0	-0.00699	5.58e-19	0.002743	0.002258	0.022083	0.018288	0.056711	0.056467	0.109665
		341.976	0.125118	0.12499	0.263535	0.265582	0.40116	0.398234	0.534118	0.531729	0.702663	0.693536	0.799026	0.777663	0.921076	0.888674	1.0247	0.987399		341.991	0.040294	0.038749	0.102442	0.102128	0.188164	0.187942	0.312424	0.310638	0.426865	0.426084	0.551457	0.543588	0.712534	0.697009	0.787391	0.765565		341.975	-0.01513	0	-0.00704	5.58e-19	0.002681	0.002258	0.021789	0.018288	0.056864	0.056467	0.109332
		342.176	0.125307	0.124988	0.263826	0.265573	0.400949	0.398234	0.53434	0.531729	0.702773	0.693536	0.799339	0.777663	0.92111	0.888674	1.02489	0.987399		342.191	0.039839	0.038749	0.102193	0.102128	0.188221	0.187942	0.312579	0.310638	0.42695	0.426084	0.551327	0.543588	0.712652	0.697009	0.787707	0.765565		342.175	-0.01499	0	-0.0069	5.58e-19	0.002836	0.002258	0.02161	0.018288	0.056802	0.056467	0.109802
		342.376	0.125303	0.124986	0.263787	0.265564	0.400854	0.398234	0.534153	0.531729	0.702783	0.693536	0.799604	0.777663	0.921718	0.888674	1.02515	0.987399		342.391	0.039781	0.038748	0.102659	0.102128	0.188404	0.187942	0.312583	0.310638	0.426838	0.426084	0.551334	0.543588	0.71256	0.697009	0.78818	0.765565		342.375	-0.01501	0	-0.00637	5.58e-19	0.002634	0.002258	0.021354	0.018288	0.056792	0.056467	0.109825
		342.576	0.12506	0.124984	0.264442	0.265555	0.400662	0.398234	0.534201	0.531729	0.702459	0.693536	0.799539	0.777663	0.921696	0.888674	1.02525	0.987399		342.591	0.040148	0.038748	0.102698	0.102128	0.188658	0.187942	0.312904	0.310638	0.427085	0.426084	0.551382	0.543588	0.712488	0.697009	0.788253	0.765565		342.575	-0.01472	0	-0.00596	5.58e-19	0.002807	0.002258	0.020991	0.018288	0.056947	0.056467	0.11011
		342.776	0.12508	0.124982	0.264469	0.265546	0.400436	0.398234	0.534395	0.531729	0.702525	0.693536	0.799436	0.777663	0.921485	0.888674	1.02513	0.987399		342.791	0.039933	0.038747	0.102547	0.102128	0.188718	0.187942	0.312574	0.310638	0.427114	0.426084	0.551515	0.543588	0.71272	0.697009	0.788658	0.765565		342.775	-0.0147	0	-0.00596	5.58e-19	0.002603	0.002258	0.021201	0.018288	0.056909	0.056467	0.109915
		342.976	0.125007	0.12498	0.264428	0.265537	0.400541	0.398234	0.534356	0.531729	0.702428	0.693536	0.799314	0.777663	0.921506	0.888674	1.02469	0.987399		342.991	0.040252	0.038747	0.102824	0.102128	0.188917	0.187942	0.311894	0.310638	0.427461	0.426084	0.552188	0.543588	0.712683	0.697009	0.788651	0.765565		342.975	-0.01446	0	-0.00625	5.58e-19	0.002609	0.002258	0.021019	0.018288	0.056728	0.056467	0.109873
		343.176	0.125249	0.124978	0.264154	0.265528	0.400439	0.398234	0.534228	0.531729	0.702199	0.693536	0.799184	0.777663	0.921682	0.888674	1.02472	0.987399		343.191	0.040123	0.038746	0.102553	0.102128	0.18915	0.187942	0.311771	0.310638	0.427544	0.426084	0.551964	0.543588	0.712676	0.697009	0.788959	0.765565		343.175	-0.01387	0	-0.0065	5.58e-19	0.002936	0.002258	0.021249	0.018288	0.056764	0.056467	0.110216
		343.376	0.125474	0.124976	0.264362	0.265519	0.400614	0.398234	0.534452	0.531729	0.702091	0.693536	0.798801	0.777663	0.921598	0.888674	1.02456	0.987399		343.391	0.040042	0.038746	0.102552	0.102128	0.189194	0.187942	0.311926	0.310638	0.427824	0.426084	0.551964	0.543588	0.712245	0.697009	0.789384	0.765565		343.375	-0.01399	0	-0.00686	5.58e-19	0.003141	0.002258	0.020938	0.018288	0.056516	0.056467	0.110239
		343.576	0.125044	0.124974	0.264666	0.26551	0.400342	0.398234	0.534617	0.531729	0.70213	0.693536	0.798681	0.777663	0.921576	0.888674	1.02452	0.987399		343.591	0.039883	0.038745	0.102627	0.102128	0.189289	0.187942	0.311586	0.310638	0.427437	0.426084	0.55198	0.543588	0.71227	0.697009	0.789601	0.765565		343.575	-0.01419	0	-0.00686	5.58e-19	0.003342	0.002258	0.021024	0.018288	0.056041	0.056467	0.110415
		343.776	0.125178	0.124972	0.264928	0.2655	0.400037	0.398234	0.534709	0.531729	0.701948	0.693536	0.79857	0.777663	0.921534	0.888674	1.02459	0.987399		343.791	0.039938	0.038745	0.102496	0.102128	0.18956	0.187942	0.311526	0.310638	0.427519	0.426084	0.551495	0.543588	0.712216	0.697009	0.789439	0.765565		343.775	-0.01464	0	-0.00637	5.58e-19	0.003816	0.002258	0.020988	0.018288	0.055735	0.056467	0.110426
		343.976	0.124665	0.12497	0.265021	0.265491	0.400247	0.398234	0.534792	0.531729	0.702146	0.693536	0.798785	0.777663	0.921549	0.888674	1.02444	0.987399		343.991	0.040151	0.038745	0.102174	0.102128	0.188966	0.187942	0.311531	0.310638	0.427798	0.426084	0.551352	0.543588	0.712162	0.697009	0.789315	0.765565		343.975	-0.01481	0	-0.00663	5.58e-19	0.003931	0.002258	0.020863	0.018288	0.055276	0.056467	0.110736
		344.176	0.124487	0.124968	0.264667	0.265482	0.400388	0.398234	0.534802	0.531729	0.701961	0.693536	0.798804	0.777663	0.921403	0.888674	1.02409	0.987399		344.191	0.040053	0.038744	0.102191	0.102128	0.188935	0.187942	0.311465	0.310638	0.427637	0.426084	0.551539	0.543588	0.712311	0.697009	0.789173	0.765565		344.175	-0.0144	0	-0.0068	5.58e-19	0.004339	0.002258	0.021497	0.018288	0.055239	0.056467	0.110746
		344.376	0.12469	0.124966	0.264685	0.265473	0.39996	0.398234	0.534735	0.531729	0.701569	0.693536	0.798826	0.777663	0.921343	0.888674	1.02409	0.987399		344.391	0.040047	0.038744	0.102399	0.102128	0.18904	0.187942	0.311202	0.310638	0.427415	0.426084	0.551564	0.543588	0.712013	0.697009	0.789066	0.765565		344.375	-0.01458	0	-0.00655	5.58e-19	0.004328	0.002258	0.021618	0.018288	0.055285	0.056467	0.110822
		344.576	0.124609	0.124964	0.264545	0.265464	0.399788	0.398234	0.53455	0.531729	0.701163	0.693536	0.798473	0.777663	0.921202	0.888674	1.02389	0.987399		344.591	0.040278	0.038743	0.102065	0.102128	0.189001	0.187942	0.31101	0.310638	0.427122	0.426084	0.551528	0.543588	0.711727	0.697009	0.788701	0.765565		344.575	-0.015	0	-0.00653	5.58e-19	0.004408	0.002258	0.021813	0.018288	0.055585	0.056467	0.110765
		344.776	0.124313	0.124962	0.264202	0.265455	0.399652	0.398234	0.534805	0.531729	0.701018	0.693536	0.798264	0.777663	0.92098	0.888674	1.02458	0.987399		344.791	0.040028	0.038743	0.101784	0.102128	0.189134	0.187942	0.311084	0.310638	0.427239	0.426084	0.551643	0.543588	0.711536	0.697009	0.788526	0.765565		344.775	-0.01499	0	-0.00621	5.58e-19	0.004347	0.002258	0.022189	0.018288	0.055516	0.056467	0.110674
		344.976	0.124316	0.12496	0.263999	0.265446	0.399172	0.398234	0.534901	0.531729	0.701063	0.693536	0.798341	0.777663	0.920851	0.888674	1.02449	0.987399		344.991	0.03959	0.038742	0.102162	0.102128	0.189033	0.187942	0.3116	0.310638	0.427381	0.426084	0.551703	0.543588	0.711779	0.697009	0.788425	0.765565		344.975	-0.01501	0	-0.00633	5.58e-19	0.00436	0.002258	0.022184	0.018288	0.055251	0.056467	0.110791
		345.176	0.124153	0.124958	0.263651	0.265437	0.399354	0.398234	0.534695	0.531729	0.701167	0.693536	0.798366	0.777663	0.920798	0.888674	1.02476	0.987399		345.191	0.040022	0.038742	0.102262	0.102128	0.188683	0.187942	0.31124	0.310638	0.427171	0.426084	0.551645	0.543588	0.711535	0.697009	0.788198	0.765565		345.175	-0.01453	0	-0.00612	5.58e-19	0.004718	0.002258	0.022226	0.018288	0.055281	0.056467	0.11075
		345.376	0.124096	0.124956	0.263416	0.265427	0.39905	0.398234	0.534755	0.531729	0.701331	0.693536	0.798085	0.777663	0.920647	0.888674	1.02478	0.987399		345.391	0.040319	0.038741	0.102266	0.102128	0.188123	0.187942	0.311095	0.310638	0.42694	0.426084	0.551901	0.543588	0.711783	0.697009	0.78778	0.765565		345.375	-0.01445	0	-0.00601	5.58e-19	0.004552	0.002258	0.021772	0.018288	0.055157	0.056467	0.110605
		345.576	0.123859	0.124954	0.263091	0.265418	0.399341	0.398234	0.534785	0.531729	0.701504	0.693536	0.79784	0.777663	0.920832	0.888674	1.0249	0.987399		345.591	0.040457	0.038741	0.102551	0.102128	0.188091	0.187942	0.310978	0.310638	0.426699	0.426084	0.552256	0.543588	0.711822	0.697009	0.787375	0.765565		345.575	-0.01429	0	-0.00578	5.58e-19	0.004677	0.002258	0.021975	0.018288	0.055826	0.056467	0.110134
		345.776	0.12396	0.124952	0.263092	0.265409	0.399423	0.398234	0.534568	0.531729	0.701767	0.693536	0.7981	0.777663	0.921361	0.888674	1.02495	0.987399		345.791	0.039943	0.03874	0.102496	0.102128	0.188092	0.187942	0.310924	0.310638	0.426595	0.426084	0.552367	0.543588	0.711958	0.697009	0.78722	0.765565		345.775	-0.01416	0	-0.00561	5.58e-19	0.004729	0.002258	0.022192	0.018288	0.056065	0.056467	0.110253
		345.976	0.124018	0.12495	0.263468	0.2654	0.399174	0.398234	0.534734	0.531729	0.701998	0.693536	0.798152	0.777663	0.921364	0.888674	1.02523	0.987399		345.991	0.039674	0.03874	0.1026	0.102128	0.188043	0.187942	0.311314	0.310638	0.426722	0.426084	0.552631	0.543588	0.711759	0.697009	0.786943	0.765565		345.975	-0.01411	0	-0.00514	5.58e-19	0.004351	0.002258	0.022168	0.018288	0.056241	0.056467	0.109894
		346.176	0.124165	0.124948	0.263666	0.265391	0.398898	0.398234	0.534817	0.531729	0.702446	0.693536	0.798361	0.777663	0.921167	0.888674	1.026	0.987399		346.191	0.03988	0.038739	0.103047	0.102128	0.188357	0.187942	0.310921	0.310638	0.426764	0.426084	0.552733	0.543588	0.712167	0.697009	0.786641	0.765565		346.175	-0.01404	0	-0.00468	5.58e-19	0.003943	0.002258	0.022089	0.018288	0.056762	0.056467	0.11006
		346.376	0.124038	0.124946	0.263667	0.265382	0.399177	0.398234	0.534197	0.531729	0.702516	0.693536	0.798161	0.777663	0.921219	0.888674	1.02618	0.987399		346.391	0.039941	0.038739	0.103339	0.102128	0.188577	0.187942	0.310965	0.310638	0.42685	0.426084	0.552273	0.543588	0.712205	0.697009	0.786878	0.765565		346.375	-0.01392	0	-0.00492	5.58e-19	0.003306	0.002258	0.022209	0.018288	0.057114	0.056467	0.109659
		346.576	0.124177	0.124944	0.26391	0.265373	0.399585	0.398234	0.534368	0.531729	0.702793	0.693536	0.798076	0.777663	0.921084	0.888674	1.0259	0.987399		346.591	0.040256	0.038739	0.103447	0.102128	0.18841	0.187942	0.311103	0.310638	0.427258	0.426084	0.552364	0.543588	0.712585	0.697009	0.787076	0.765565		346.575	-0.01413	0	-0.00457	5.58e-19	0.002904	0.002258	0.022348	0.018288	0.057194	0.056467	0.109499
		346.776	0.124331	0.124942	0.263678	0.265364	0.39983	0.398234	0.534286	0.531729	0.702996	0.693536	0.798142	0.777663	0.921066	0.888674	1.02573	0.987399		346.791	0.040278	0.038738	0.103341	0.102128	0.188292	0.187942	0.310759	0.310638	0.42717	0.426084	0.552805	0.543588	0.712762	0.697009	0.78728	0.765565		346.775	-0.01402	0	-0.00498	5.58e-19	0.002839	0.002258	0.022354	0.018288	0.057103	0.056467	0.109441
		346.976	0.124266	0.12494	0.26356	0.265355	0.400031	0.398234	0.533829	0.531729	0.703507	0.693536	0.798472	0.777663	0.921342	0.888674	1.02548	0.987399		346.991	0.040317	0.038738	0.103397	0.102128	0.18832	0.187942	0.310731	0.310638	0.427282	0.426084	0.552588	0.543588	0.713085	0.697009	0.787829	0.765565		346.975	-0.01394	0	-0.0053	5.58e-19	0.002675	0.002258	0.022083	0.018288	0.057161	0.056467	0.109623
		347.176	0.124392	0.124938	0.263528	0.265345	0.399958	0.398234	0.533925	0.531729	0.703375	0.693536	0.798276	0.777663	0.921478	0.888674	1.02536	0.987399		347.191	0.040302	0.038737	0.103097	0.102128	0.188376	0.187942	0.310656	0.310638	0.426917	0.426084	0.552746	0.543588	0.712691	0.697009	0.788057	0.765565		347.175	-0.01367	0	-0.00535	5.58e-19	0.002482	0.002258	0.021742	0.018288	0.057374	0.056467	0.109797
		347.376	0.124521	0.124936	0.263858	0.265336	0.40033	0.398234	0.533805	0.531729	0.703267	0.693536	0.798373	0.777663	0.921443	0.888674	1.0253	0.987399		347.391	0.040183	0.038737	0.103214	0.102128	0.18858	0.187942	0.310569	0.310638	0.426744	0.426084	0.552465	0.543588	0.712817	0.697009	0.78821	0.765565		347.375	-0.01382	0	-0.0059	5.58e-19	0.002635	0.002258	0.021606	0.018288	0.056933	0.056467	0.109936
		347.576	0.124648	0.124934	0.263826	0.265327	0.400053	0.398234	0.533724	0.531729	0.703255	0.693536	0.798357	0.777663	0.921552	0.888674	1.02526	0.987399		347.591	0.040499	0.038736	0.103376	0.102128	0.188658	0.187942	0.310363	0.310638	0.426823	0.426084	0.552331	0.543588	0.712807	0.697009	0.788422	0.765565		347.575	-0.01381	0	-0.00586	5.58e-19	0.003232	0.002258	0.021273	0.018288	0.056288	0.056467	0.109919
		347.776	0.124082	0.124932	0.263462	0.265318	0.400211	0.398234	0.533548	0.531729	0.703093	0.693536	0.798658	0.777663	0.921413	0.888674	1.0252	0.987399		347.791	0.040538	0.038736	0.103099	0.102128	0.189002	0.187942	0.310224	0.310638	0.426888	0.426084	0.552063	0.543588	0.712679	0.697009	0.788045	0.765565		347.775	-0.01386	0	-0.00616	5.58e-19	0.003397	0.002258	0.021694	0.018288	0.056382	0.056467	0.109845
		347.976	0.124015	0.12493	0.263565	0.265309	0.400492	0.398234	0.533126	0.531729	0.703006	0.693536	0.798468	0.777663	0.921305	0.888674	1.02483	0.987399		347.991	0.040544	0.038735	0.102866	0.102128	0.189263	0.187942	0.310138	0.310638	0.427409	0.426084	0.552157	0.543588	0.712648	0.697009	0.788046	0.765565		347.975	-0.01363	0	-0.00661	5.58e-19	0.003927	0.002258	0.021883	0.018288	0.055958	0.056467	0.110039
		348.176	0.124208	0.124928	0.263233	0.2653	0.4007	0.398234	0.533346	0.531729	0.702542	0.693536	0.798579	0.777663	0.921082	0.888674	1.025	0.987399		348.191	0.04062	0.038735	0.102776	0.102128	0.189311	0.187942	0.31	0.310638	0.427266	0.426084	0.551935	0.543588	0.71278	0.697009	0.788381	0.765565		348.175	-0.0135	0	-0.00654	5.58e-19	0.004233	0.002258	0.022274	0.018288	0.055755	0.056467	0.109785
		348.376	0.124715	0.124926	0.263357	0.265291	0.400204	0.398234	0.533402	0.531729	0.702446	0.693536	0.798412	0.777663	0.921087	0.888674	1.02488	0.987399		348.391	0.040444	0.038734	0.102962	0.102128	0.189735	0.187942	0.30972	0.310638	0.427307	0.426084	0.551823	0.543588	0.712404	0.697009	0.788362	0.765565		348.375	-0.01368	0	-0.00673	5.58e-19	0.004239	0.002258	0.022189	0.018288	0.055894	0.056467	0.11
		348.576	0.12474	0.124924	0.26304	0.265282	0.400562	0.398234	0.533341	0.531729	0.701967	0.693536	0.798356	0.777663	0.920534	0.888674	1.02476	0.987399		348.591	0.040273	0.038734	0.102915	0.102128	0.189805	0.187942	0.309921	0.310638	0.427082	0.426084	0.551966	0.543588	0.712161	0.697009	0.788095	0.765565		348.575	-0.01342	0	-0.00673	5.58e-19	0.004573	0.002258	0.022461	0.018288	0.056236	0.056467	0.110127
		348.776	0.124359	0.124922	0.26276	0.265273	0.400453	0.398234	0.533709	0.531729	0.701635	0.693536	0.798488	0.777663	0.920774	0.888674	1.02539	0.987399		348.791	0.040097	0.038733	0.102831	0.102128	0.189814	0.187942	0.310158	0.310638	0.427537	0.426084	0.551791	0.543588	0.711962	0.697009	0.788205	0.765565		348.775	-0.01309	0	-0.00683	5.58e-19	0.004577	0.002258	0.022583	0.018288	0.056318	0.056467	0.109985
		348.976	0.124335	0.12492	0.262548	0.265264	0.400542	0.398234	0.533818	0.531729	0.701374	0.693536	0.798585	0.777663	0.920999	0.888674	1.02564	0.987399		348.991	0.04004	0.038733	0.102955	0.102128	0.189483	0.187942	0.310478	0.310638	0.427578	0.426084	0.551467	0.543588	0.711786	0.697009	0.788173	0.765565		348.975	-0.01302	0	-0.00679	5.58e-19	0.004511	0.002258	0.022655	0.018288	0.056153	0.056467	0.110225
		349.176	0.123976	0.124918	0.26235	0.265254	0.400935	0.398234	0.533867	0.531729	0.701741	0.693536	0.798472	0.777663	0.921275	0.888674	1.02576	0.987399		349.191	0.039991	0.038732	0.10268	0.102128	0.189026	0.187942	0.310247	0.310638	0.427381	0.426084	0.551711	0.543588	0.711677	0.697009	0.787881	0.765565		349.175	-0.01309	0	-0.00681	5.58e-19	0.004586	0.002258	0.022906	0.018288	0.05642	0.056467	0.110333
		349.376	0.124037	0.124916	0.262285	0.265245	0.400859	0.398234	0.534165	0.531729	0.701692	0.693536	0.798577	0.777663	0.92171	0.888674	1.02574	0.987399		349.391	0.039733	0.038732	0.102737	0.102128	0.188653	0.187942	0.310471	0.310638	0.427596	0.426084	0.55177	0.543588	0.711566	0.697009	0.78772	0.765565		349.375	-0.01367	0	-0.00691	5.58e-19	0.004378	0.002258	0.022894	0.018288	0.056656	0.056467	0.110437
		349.576	0.124092	0.124914	0.26235	0.265236	0.401386	0.398234	0.534492	0.531729	0.701736	0.693536	0.799077	0.777663	0.922114	0.888674	1.02558	0.987399		349.591	0.039648	0.038732	0.102722	0.102128	0.188723	0.187942	0.310527	0.310638	0.427752	0.426084	0.551882	0.543588	0.71134	0.697009	0.787611	0.765565		349.575	-0.01367	0	-0.00687	5.58e-19	0.004294	0.002258	0.022814	0.018288	0.057326	0.056467	0.11039
		349.776	0.124092	0.124912	0.262588	0.265227	0.401188	0.398234	0.534297	0.531729	0.701864	0.693536	0.799157	0.777663	0.922319	0.888674	1.0258	0.987399		349.791	0.039527	0.038731	0.102334	0.102128	0.188595	0.187942	0.310524	0.310638	0.427743	0.426084	0.551579	0.543588	0.711489	0.697009	0.787397	0.765565		349.775	-0.01402	0	-0.00676	5.58e-19	0.004297	0.002258	0.022966	0.018288	0.057055	0.056467	0.110232
		349.976	0.12435	0.12491	0.262768	0.265218	0.400913	0.398234	0.534494	0.531729	0.70167	0.693536	0.799297	0.777663	0.92212	0.888674	1.02556	0.987399		349.991	0.03983	0.038731	0.10258	0.102128	0.188142	0.187942	0.310862	0.310638	0.428066	0.426084	0.551733	0.543588	0.711575	0.697009	0.787003	0.765565		349.975	-0.01432	0	-0.00644	5.58e-19	0.003981	0.002258	0.022773	0.018288	0.05705	0.056467	0.109774
		350.176	0.124388	0.124908	0.263355	0.265209	0.401215	0.398234	0.534383	0.531729	0.701523	0.693536	0.799124	0.777663	0.922258	0.888674	1.02555	0.987399		350.191	0.039967	0.03873	0.102703	0.102128	0.188048	0.187942	0.310652	0.310638	0.428012	0.426084	0.551394	0.543588	0.712063	0.697009	0.786798	0.765565		350.175	-0.01464	0	-0.0064	5.58e-19	0.003793	0.002258	0.022992	0.018288	0.057437	0.056467	0.109666
		350.376	0.123947	0.124906	0.263983	0.2652	0.401715	0.398234	0.534557	0.531729	0.701884	0.693536	0.799484	0.777663	0.922178	0.888674	1.02521	0.987399		350.391	0.039642	0.03873	0.102599	0.102128	0.187388	0.187942	0.310809	0.310638	0.427873	0.426084	0.551286	0.543588	0.71202	0.697009	0.786925	0.765565		350.375	-0.0144	0	-0.00652	5.58e-19	0.003559	0.002258	0.023095	0.018288	0.057272	0.056467	0.109443
		350.576	0.123796	0.124904	0.2647	0.265191	0.40154	0.398234	0.535144	0.531729	0.702416	0.693536	0.79985	0.777663	0.921981	0.888674	1.0246	0.987399		350.591	0.03996	0.038729	0.102412	0.102128	0.186703	0.187942	0.31098	0.310638	0.427728	0.426084	0.55166	0.543588	0.712358	0.697009	0.786972	0.765565		350.575	-0.01465	0	-0.00643	5.58e-19	0.003579	0.002258	0.022945	0.018288	0.057062	0.056467	0.109614
		350.776	0.123937	0.124902	0.265073	0.265182	0.401191	0.398234	0.534947	0.531729	0.702703	0.693536	0.799794	0.777663	0.921976	0.888674	1.02433	0.987399		350.791	0.039878	0.038729	0.102187	0.102128	0.186227	0.187942	0.310857	0.310638	0.42733	0.426084	0.551711	0.543588	0.712562	0.697009	0.786921	0.765565		350.775	-0.01458	0	-0.0066	5.58e-19	0.004052	0.002258	0.022965	0.018288	0.056964	0.056467	0.109926
		350.976	0.123963	0.1249	0.265484	0.265172	0.401417	0.398234	0.534683	0.531729	0.70315	0.693536	0.799873	0.777663	0.921721	0.888674	1.02373	0.987399		350.991	0.039707	0.038728	0.101959	0.102128	0.18611	0.187942	0.31098	0.310638	0.427139	0.426084	0.551505	0.543588	0.712759	0.697009	0.787105	0.765565		350.975	-0.0148	0	-0.00654	5.58e-19	0.00365	0.002258	0.022846	0.018288	0.057312	0.056467	0.110283
		351.176	0.123887	0.124898	0.265782	0.265163	0.401295	0.398234	0.534656	0.531729	0.703003	0.693536	0.799513	0.777663	0.921542	0.888674	1.02363	0.987399		351.191	0.039927	0.038728	0.10193	0.102128	0.186174	0.187942	0.311293	0.310638	0.426866	0.426084	0.551591	0.543588	0.712751	0.697009	0.786871	0.765565		351.175	-0.01487	0	-0.00682	5.58e-19	0.00379	0.002258	0.022783	0.018288	0.057295	0.056467	0.110163
		351.376	0.124524	0.124896	0.265376	0.265154	0.40099	0.398234	0.534362	0.531729	0.703446	0.693536	0.799131	0.777663	0.921435	0.888674	1.0238	0.987399		351.391	0.039935	0.038727	0.101936	0.102128	0.186261	0.187942	0.310943	0.310638	0.427016	0.426084	0.551336	0.543588	0.712916	0.697009	0.787316	0.765565		351.375	-0.01467	0	-0.0071	5.58e-19	0.004146	0.002258	0.022481	0.018288	0.056727	0.056467	0.110374
		351.576	0.124267	0.124894	0.265274	0.265145	0.400755	0.398234	0.534429	0.531729	0.703114	0.693536	0.798784	0.777663	0.921085	0.888674	1.02372	0.987399		351.591	0.040308	0.038727	0.102249	0.102128	0.186399	0.187942	0.310671	0.310638	0.427002	0.426084	0.55134	0.543588	0.712802	0.697009	0.787172	0.765565		351.575	-0.0149	0	-0.00704	5.58e-19	0.004557	0.002258	0.022481	0.018288	0.056612	0.056467	0.11069
		351.776	0.123997	0.124892	0.265091	0.265136	0.401009	0.398234	0.534242	0.531729	0.702794	0.693536	0.79882	0.777663	0.920504	0.888674	1.02388	0.987399		351.791	0.0401	0.038726	0.102231	0.102128	0.186724	0.187942	0.310452	0.310638	0.426855	0.426084	0.551227	0.543588	0.71304	0.697009	0.787249	0.765565		351.775	-0.01502	0	-0.00714	5.58e-19	0.004568	0.002258	0.023018	0.018288	0.05656	0.056467	0.111065
		351.976	0.124371	0.12489	0.265358	0.265127	0.400883	0.398234	0.533747	0.531729	0.702542	0.693536	0.798343	0.777663	0.920316	0.888674	1.02375	0.987399		351.991	0.040351	0.038726	0.102209	0.102128	0.18703	0.187942	0.310679	0.310638	0.426769	0.426084	0.550963	0.543588	0.712954	0.697009	0.787983	0.765565		351.975	-0.01483	0	-0.00689	5.58e-19	0.004893	0.002258	0.022959	0.018288	0.056205	0.056467	0.111202
		352.176	0.124773	0.124888	0.26512	0.265118	0.400722	0.398234	0.533955	0.531729	0.702508	0.693536	0.798516	0.777663	0.920365	0.888674	1.02384	0.987399		352.191	0.040389	0.038726	0.102372	0.102128	0.187168	0.187942	0.310589	0.310638	0.42603	0.426084	0.550885	0.543588	0.712966	0.697009	0.788077	0.765565		352.175	-0.01463	0	-0.00666	5.58e-19	0.004871	0.002258	0.022852	0.018288	0.056157	0.056467	0.110999
		352.376	0.124956	0.124885	0.265089	0.265109	0.400166	0.398234	0.533539	0.531729	0.702305	0.693536	0.798175	0.777663	0.920234	0.888674	1.02354	0.987399		352.391	0.039855	0.038725	0.102821	0.102128	0.187917	0.187942	0.311134	0.310638	0.425953	0.426084	0.550944	0.543588	0.712791	0.697009	0.788094	0.765565		352.375	-0.01511	0	-0.00647	5.58e-19	0.004629	0.002258	0.023073	0.018288	0.05623	0.056467	0.111337
		352.576	0.12503	0.124883	0.264378	0.2651	0.39998	0.398234	0.533144	0.531729	0.701725	0.693536	0.798205	0.777663	0.920197	0.888674	1.02405	0.987399		352.591	0.039939	0.038725	0.102722	0.102128	0.1884	0.187942	0.311493	0.310638	0.425566	0.426084	0.550838	0.543588	0.712302	0.697009	0.787647	0.765565		352.575	-0.01498	0	-0.00633	5.58e-19	0.004525	0.002258	0.022949	0.018288	0.056394	0.056467	0.111465
		352.776	0.124882	0.124881	0.264055	0.265091	0.399644	0.398234	0.53333	0.531729	0.701557	0.693536	0.797938	0.777663	0.920795	0.888674	1.02409	0.987399		352.791	0.040061	0.038724	0.102657	0.102128	0.188855	0.187942	0.311378	0.310638	0.425872	0.426084	0.550522	0.543588	0.712349	0.697009	0.787828	0.765565		352.775	-0.01498	0	-0.00611	5.58e-19	0.004467	0.002258	0.022795	0.018288	0.056403	0.056467	0.111634
		352.976	0.124892	0.124879	0.263813	0.265081	0.39936	0.398234	0.533548	0.531729	0.701259	0.693536	0.797674	0.777663	0.920849	0.888674	1.02437	0.987399		352.991	0.039888	0.038724	0.102487	0.102128	0.189043	0.187942	0.311393	0.310638	0.425724	0.426084	0.550885	0.543588	0.712542	0.697009	0.787804	0.765565		352.975	-0.01524	0	-0.00591	5.58e-19	0.004126	0.002258	0.022606	0.018288	0.056098	0.056467	0.111889
		353.176	0.124837	0.124877	0.263575	0.265072	0.399183	0.398234	0.533566	0.531729	0.701671	0.693536	0.797554	0.777663	0.921165	0.888674	1.02419	0.987399		353.191	0.039926	0.038723	0.102505	0.102128	0.189298	0.187942	0.311594	0.310638	0.42592	0.426084	0.55115	0.543588	0.712694	0.697009	0.787872	0.765565		353.175	-0.0158	0	-0.00602	5.58e-19	0.003741	0.002258	0.022553	0.018288	0.056072	0.056467	0.111977
		353.376	0.124754	0.124875	0.263211	0.265063	0.399427	0.398234	0.53385	0.531729	0.701363	0.693536	0.797232	0.777663	0.921464	0.888674	1.02416	0.987399		353.391	0.039974	0.038723	0.102324	0.102128	0.189321	0.187942	0.311688	0.310638	0.426321	0.426084	0.551387	0.543588	0.712712	0.697009	0.787865	0.765565		353.375	-0.01596	0	-0.0059	5.58e-19	0.003586	0.002258	0.022067	0.018288	0.05578	0.056467	0.111661
		353.576	0.125133	0.124873	0.262951	0.265054	0.399534	0.398234	0.534058	0.531729	0.701185	0.693536	0.797291	0.777663	0.921567	0.888674	1.02406	0.987399		353.591	0.040143	0.038722	0.10221	0.102128	0.189558	0.187942	0.311806	0.310638	0.426401	0.426084	0.551417	0.543588	0.712921	0.697009	0.787792	0.765565		353.575	-0.01568	0	-0.00587	5.58e-19	0.003263	0.002258	0.022073	0.018288	0.055351	0.056467	0.111321
		353.776	0.125355	0.124871	0.26307	0.265045	0.399405	0.398234	0.533657	0.531729	0.701143	0.693536	0.797295	0.777663	0.92181	0.888674	1.02411	0.987399		353.791	0.040328	0.038722	0.102208	0.102128	0.189469	0.187942	0.312074	0.310638	0.426383	0.426084	0.551455	0.543588	0.71289	0.697009	0.787902	0.765565		353.775	-0.01624	0	-0.00529	5.58e-19	0.003245	0.002258	0.021922	0.018288	0.055119	0.056467	0.110772
		353.976	0.125462	0.124869	0.262947	0.265036	0.399657	0.398234	0.534099	0.531729	0.700894	0.693536	0.797299	0.777663	0.921809	0.888674	1.02422	0.987399		353.991	0.040603	0.038721	0.102602	0.102128	0.189237	0.187942	0.312854	0.310638	0.426709	0.426084	0.551763	0.543588	0.713006	0.697009	0.787679	0.765565		353.975	-0.01616	0	-0.00507	5.58e-19	0.003061	0.002258	0.021652	0.018288	0.055408	0.056467	0.11054
		354.176	0.125294	0.124867	0.263454	0.265027	0.399948	0.398234	0.534585	0.531729	0.70104	0.693536	0.797137	0.777663	0.921818	0.888674	1.02456	0.987399		354.191	0.040824	0.038721	0.102531	0.102128	0.18922	0.187942	0.312742	0.310638	0.426693	0.426084	0.55192	0.543588	0.713144	0.697009	0.787512	0.765565		354.175	-0.01612	0	-0.00467	5.58e-19	0.002526	0.002258	0.021827	0.018288	0.055601	0.056467	0.110207
		354.376	0.1254	0.124865	0.263417	0.265018	0.399875	0.398234	0.535107	0.531729	0.701415	0.693536	0.797356	0.777663	0.921297	0.888674	1.02446	0.987399		354.391	0.040977	0.03872	0.102231	0.102128	0.18852	0.187942	0.312668	0.310638	0.426891	0.426084	0.551696	0.543588	0.713023	0.697009	0.787441	0.765565		354.375	-0.0161	0	-0.00456	5.58e-19	0.002558	0.002258	0.021846	0.018288	0.055686	0.056467	0.110147
		354.576	0.125718	0.124863	0.263723	0.265009	0.399544	0.398234	0.535246	0.531729	0.701386	0.693536	0.79735	0.777663	0.920892	0.888674	1.02433	0.987399		354.591	0.04115	0.03872	0.102197	0.102128	0.188061	0.187942	0.312572	0.310638	0.427116	0.426084	0.551507	0.543588	0.713172	0.697009	0.787643	0.765565		354.575	-0.01622	0	-0.00413	5.58e-19	0.00272	0.002258	0.021718	0.018288	0.055919	0.056467	0.110121
		354.776	0.125941	0.124861	0.263677	0.265	0.399609	0.398234	0.534693	0.531729	0.701677	0.693536	0.797384	0.777663	0.921111	0.888674	1.02424	0.987399		354.791	0.041215	0.03872	0.102348	0.102128	0.1877	0.187942	0.312423	0.310638	0.427534	0.426084	0.551496	0.543588	0.713029	0.697009	0.787661	0.765565		354.775	-0.01617	0	-0.00396	5.58e-19	0.002361	0.002258	0.022044	0.018288	0.056395	0.056467	0.110015
		354.976	0.125918	0.124859	0.263531	0.26499	0.399825	0.398234	0.534476	0.531729	0.701692	0.693536	0.797599	0.777663	0.920967	0.888674	1.02431	0.987399		354.991	0.04129	0.038719	0.102296	0.102128	0.187579	0.187942	0.312088	0.310638	0.427817	0.426084	0.551611	0.543588	0.713019	0.697009	0.788043	0.765565		354.975	-0.01581	0	-0.00445	5.58e-19	0.002207	0.002258	0.02196	0.018288	0.056519	0.056467	0.110123
		355.176	0.125614	0.124857	0.263223	0.264981	0.399672	0.398234	0.534706	0.531729	0.701843	0.693536	0.797978	0.777663	0.921409	0.888674	1.02464	0.987399		355.191	0.041525	0.038719	0.102439	0.102128	0.187295	0.187942	0.311953	0.310638	0.428048	0.426084	0.551596	0.543588	0.713011	0.697009	0.788352	0.765565		355.175	-0.01561	0	-0.00482	5.58e-19	0.002069	0.002258	0.02216	0.018288	0.056581	0.056467	0.109912
		355.376	0.125708	0.124855	0.262781	0.264972	0.399511	0.398234	0.534581	0.531729	0.701942	0.693536	0.798332	0.777663	0.921204	0.888674	1.02451	0.987399		355.391	0.041689	0.038718	0.102449	0.102128	0.187191	0.187942	0.311288	0.310638	0.428144	0.426084	0.551746	0.543588	0.712622	0.697009	0.789082	0.765565		355.375	-0.01554	0	-0.00478	5.58e-19	0.002301	0.002258	0.022149	0.018288	0.056146	0.056467	0.109981
		355.576	0.12524	0.124853	0.263181	0.264963	0.399304	0.398234	0.534561	0.531729	0.701652	0.693536	0.798479	0.777663	0.921092	0.888674	1.02447	0.987399		355.591	0.041928	0.038718	0.102574	0.102128	0.187361	0.187942	0.31118	0.310638	0.427646	0.426084	0.551547	0.543588	0.712334	0.697009	0.789021	0.765565		355.575	-0.01579	0	-0.00468	5.58e-19	0.002204	0.002258	0.022865	0.018288	0.056461	0.056467	0.110231
		355.776	0.125461	0.124851	0.263148	0.264954	0.39897	0.398234	0.53392	0.531729	0.702131	0.693536	0.798814	0.777663	0.920906	0.888674	1.02486	0.987399		355.791	0.042197	0.038717	0.102611	0.102128	0.187291	0.187942	0.311103	0.310638	0.427368	0.426084	0.5515	0.543588	0.712415	0.697009	0.789369	0.765565		355.775	-0.01563	0	-0.00441	5.58e-19	0.002541	0.002258	0.022469	0.018288	0.056141	0.056467	0.109998
		355.976	0.125127	0.124849	0.263022	0.264945	0.398783	0.398234	0.533498	0.531729	0.70196	0.693536	0.798839	0.777663	0.921057	0.888674	1.02455	0.987399		355.991	0.042043	0.038717	0.10228	0.102128	0.187254	0.187942	0.310798	0.310638	0.4271	0.426084	0.551767	0.543588	0.7122	0.697009	0.79005	0.765565		355.975	-0.01516	0	-0.00461	5.58e-19	0.002647	0.002258	0.022481	0.018288	0.056178	0.056467	0.109625
		356.176	0.125435	0.124847	0.262997	0.264936	0.398666	0.398234	0.533495	0.531729	0.701866	0.693536	0.798964	0.777663	0.920931	0.888674	1.02453	0.987399		356.191	0.04157	0.038716	0.102485	0.102128	0.187267	0.187942	0.310445	0.310638	0.427149	0.426084	0.551734	0.543588	0.711708	0.697009	0.789895	0.765565		356.175	-0.01504	0	-0.0046	5.58e-19	0.002789	0.002258	0.022597	0.018288	0.05573	0.056467	0.109678
		356.376	0.125067	0.124845	0.262856	0.264927	0.398537	0.398234	0.533199	0.531729	0.702025	0.693536	0.798896	0.777663	0.921284	0.888674	1.02446	0.987399		356.391	0.041412	0.038716	0.102776	0.102128	0.187964	0.187942	0.310467	0.310638	0.427348	0.426084	0.551651	0.543588	0.711233	0.697009	0.790056	0.765565		356.375	-0.01514	0	-0.00475	5.58e-19	0.002602	0.002258	0.022795	0.018288	0.055742	0.056467	0.110181
		356.576	0.125118	0.124843	0.26277	0.264918	0.398457	0.398234	0.533374	0.531729	0.701998	0.693536	0.799267	0.777663	0.921406	0.888674	1.0243	0.987399		356.591	0.041683	0.038715	0.102767	0.102128	0.188328	0.187942	0.309989	0.310638	0.427188	0.426084	0.551754	0.543588	0.711005	0.697009	0.789969	0.765565		356.575	-0.01451	0	-0.00518	5.58e-19	0.00293	0.002258	0.022488	0.018288	0.055652	0.056467	0.110406
		356.776	0.124624	0.124841	0.262742	0.264909	0.398476	0.398234	0.533618	0.531729	0.702019	0.693536	0.799084	0.777663	0.921144	0.888674	1.02353	0.987399		356.791	0.04126	0.038715	0.102552	0.102128	0.188492	0.187942	0.310112	0.310638	0.426981	0.426084	0.55173	0.543588	0.711359	0.697009	0.790169	0.765565		356.775	-0.0146	0	-0.00498	5.58e-19	0.00306	0.002258	0.022235	0.018288	0.055205	0.056467	0.110519
		356.976	0.124509	0.124839	0.262541	0.264899	0.398598	0.398234	0.53385	0.531729	0.701927	0.693536	0.799241	0.777663	0.920798	0.888674	1.02361	0.987399		356.991	0.041031	0.038714	0.102398	0.102128	0.188675	0.187942	0.310191	0.310638	0.427014	0.426084	0.552143	0.543588	0.712013	0.697009	0.78973	0.765565		356.975	-0.01454	0	-0.00519	5.58e-19	0.003133	0.002258	0.02242	0.018288	0.054892	0.056467	0.110446
		357.176	0.124343	0.124837	0.262476	0.26489	0.398967	0.398234	0.53353	0.531729	0.702453	0.693536	0.798838	0.777663	0.920921	0.888674	1.02297	0.987399		357.191	0.04107	0.038714	0.102411	0.102128	0.188733	0.187942	0.310604	0.310638	0.426788	0.426084	0.552151	0.543588	0.711958	0.697009	0.78941	0.765565		357.175	-0.01442	0	-0.00536	5.58e-19	0.003102	0.002258	0.022754	0.018288	0.054573	0.056467	0.11041
		357.376	0.12453	0.124835	0.262335	0.264881	0.399232	0.398234	0.533742	0.531729	0.702666	0.693536	0.798593	0.777663	0.921176	0.888674	1.02272	0.987399		357.391	0.040575	0.038713	0.102418	0.102128	0.18881	0.187942	0.310564	0.310638	0.426566	0.426084	0.552231	0.543588	0.711627	0.697009	0.7888	0.765565		357.375	-0.01434	0	-0.0056	5.58e-19	0.003041	0.002258	0.023049	0.018288	0.054177	0.056467	0.110125
		357.576	0.125021	0.124833	0.262625	0.264872	0.399574	0.398234	0.533479	0.531729	0.702753	0.693536	0.798491	0.777663	0.92094	0.888674	1.02283	0.987399		357.591	0.040651	0.038713	0.102835	0.102128	0.189234	0.187942	0.311186	0.310638	0.426441	0.426084	0.552383	0.543588	0.711466	0.697009	0.788378	0.765565		357.575	-0.01436	0	-0.00587	5.58e-19	0.002886	0.002258	0.023235	0.018288	0.054116	0.056467	0.110318
		357.776	0.125124	0.124831	0.262234	0.264863	0.399877	0.398234	0.533334	0.531729	0.703062	0.693536	0.798231	0.777663	0.920541	0.888674	1.02243	0.987399		357.791	0.040828	0.038713	0.102799	0.102128	0.189066	0.187942	0.311436	0.310638	0.426716	0.426084	0.552395	0.543588	0.711686	0.697009	0.78854	0.765565		357.775	-0.01477	0	-0.00585	5.58e-19	0.003139	0.002258	0.023059	0.018288	0.054675	0.056467	0.110526
		357.976	0.124981	0.124829	0.261825	0.264854	0.399984	0.398234	0.533503	0.531729	0.702827	0.693536	0.797846	0.777663	0.920546	0.888674	1.02266	0.987399		357.991	0.040452	0.038712	0.102875	0.102128	0.189263	0.187942	0.311836	0.310638	0.427015	0.426084	0.552205	0.543588	0.712084	0.697009	0.788018	0.765565		357.975	-0.0145	0	-0.00569	5.58e-19	0.003024	0.002258	0.023245	0.018288	0.055079	0.056467	0.110784
		358.176	0.125247	0.124827	0.261861	0.264845	0.399875	0.398234	0.53337	0.531729	0.702657	0.693536	0.797911	0.777663	0.920194	0.888674	1.02216	0.987399		358.191	0.040276	0.038712	0.102666	0.102128	0.189185	0.187942	0.311336	0.310638	0.427086	0.426084	0.552329	0.543588	0.712532	0.697009	0.787555	0.765565		358.175	-0.0148	0	-0.00547	5.58e-19	0.002833	0.002258	0.023538	0.018288	0.055491	0.056467	0.110976
		358.376	0.125692	0.124825	0.261762	0.264836	0.40017	0.398234	0.532987	0.531729	0.702352	0.693536	0.797893	0.777663	0.919809	0.888674	1.02247	0.987399		358.391	0.040079	0.038711	0.102637	0.102128	0.188878	0.187942	0.311132	0.310638	0.427417	0.426084	0.552017	0.543588	0.713378	0.697009	0.787529	0.765565		358.375	-0.01521	0	-0.00537	5.58e-19	0.003319	0.002258	0.023481	0.018288	0.056135	0.056467	0.110828
		358.576	0.12566	0.124823	0.262018	0.264827	0.3998	0.398234	0.532962	0.531729	0.702238	0.693536	0.797861	0.777663	0.919839	0.888674	1.02271	0.987399		358.591	0.039776	0.038711	0.10305	0.102128	0.188827	0.187942	0.311039	0.310638	0.42737	0.426084	0.55219	0.543588	0.713697	0.697009	0.787253	0.765565		358.575	-0.01529	0	-0.00521	5.58e-19	0.003293	0.002258	0.023443	0.018288	0.056312	0.056467	0.111083
		358.776	0.125741	0.124821	0.261848	0.264818	0.399995	0.398234	0.532949	0.531729	0.702522	0.693536	0.798081	0.777663	0.92031	0.888674	1.02267	0.987399		358.791	0.039389	0.03871	0.102961	0.102128	0.188605	0.187942	0.311006	0.310638	0.427591	0.426084	0.552429	0.543588	0.713767	0.697009	0.787122	0.765565		358.775	-0.01505	0	-0.00535	5.58e-19	0.003471	0.002258	0.023778	0.018288	0.056389	0.056467	0.111092
		358.976	0.125785	0.124819	0.26184	0.264809	0.399946	0.398234	0.533132	0.531729	0.702272	0.693536	0.798546	0.777663	0.920476	0.888674	1.02331	0.987399		358.991	0.039449	0.03871	0.102934	0.102128	0.188399	0.187942	0.310938	0.310638	0.427245	0.426084	0.552546	0.543588	0.713922	0.697009	0.787585	0.765565		358.975	-0.01471	0	-0.00553	5.58e-19	0.003769	0.002258	0.023586	0.018288	0.056106	0.056467	0.111118
		359.176	0.125302	0.124817	0.261497	0.264799	0.399672	0.398234	0.533239	0.531729	0.702351	0.693536	0.798713	0.777663	0.920607	0.888674	1.02378	0.987399		359.191	0.039207	0.038709	0.103255	0.102128	0.187784	0.187942	0.310973	0.310638	0.427223	0.426084	0.552218	0.543588	0.713691	0.697009	0.788305	0.765565		359.175	-0.015	0	-0.00538	5.58e-19	0.003798	0.002258	0.023083	0.018288	0.056158	0.056467	0.110956
		359.376	0.125278	0.124815	0.261626	0.26479	0.399363	0.398234	0.532774	0.531729	0.70237	0.693536	0.798957	0.777663	0.920294	0.888674	1.02369	0.987399		359.391	0.039387	0.038709	0.103382	0.102128	0.187614	0.187942	0.310824	0.310638	0.42684	0.426084	0.552095	0.543588	0.713404	0.697009	0.788742	0.765565		359.375	-0.01538	0	-0.00488	5.58e-19	0.00414	0.002258	0.022767	0.018288	0.056106	0.056467	0.111103
		359.576	0.125073	0.124813	0.26149	0.264781	0.399135	0.398234	0.532767	0.531729	0.702127	0.693536	0.798822	0.777663	0.920526	0.888674	1.02413	0.987399		359.591	0.039524	0.038708	0.103181	0.102128	0.187398	0.187942	0.310922	0.310638	0.426669	0.426084	0.551735	0.543588	0.713366	0.697009	0.788618	0.765565		359.575	-0.01544	0	-0.00452	5.58e-19	0.004165	0.002258	0.02266	0.018288	0.056701	0.056467	0.111223
		359.776	0.124659	0.124811	0.261391	0.264772	0.398788	0.398234	0.532601	0.531729	0.702213	0.693536	0.798934	0.777663	0.920679	0.888674	1.0245	0.987399		359.791	0.039731	0.038708	0.103383	0.102128	0.187132	0.187942	0.310478	0.310638	0.427141	0.426084	0.551629	0.543588	0.713442	0.697009	0.788558	0.765565		359.775	-0.01536	0	-0.00458	5.58e-19	0.00456	0.002258	0.022121	0.018288	0.056846	0.056467	0.111239
		359.976	0.124106	0.124809	0.261234	0.264763	0.398844	0.398234	0.532756	0.531729	0.701796	0.693536	0.79849	0.777663	0.92074	0.888674	1.02469	0.987399		359.991	0.039801	0.038707	0.103166	0.102128	0.187284	0.187942	0.310091	0.310638	0.42743	0.426084	0.55154	0.543588	0.713498	0.697009	0.789073	0.765565		359.975	-0.01504	0	-0.00476	5.58e-19	0.00482	0.002258	0.021917	0.018288	0.057447	0.056467	0.110913
		360.176	0.124457	0.124807	0.261157	0.264754	0.398848	0.398234	0.532917	0.531729	0.701468	0.693536	0.79835	0.777663	0.92112	0.888674	1.02472	0.987399		360.191	0.040047	0.038707	0.103533	0.102128	0.1878	0.187942	0.310015	0.310638	0.427598	0.426084	0.551013	0.543588	0.713261	0.697009	0.78901	0.765565		360.175	-0.01515	0	-0.00484	5.58e-19	0.004934	0.002258	0.021811	0.018288	0.05762	0.056467	0.111096
		360.376	0.123957	0.124805	0.260702	0.264745	0.398657	0.398234	0.533069	0.531729	0.701859	0.693536	0.798488	0.777663	0.921762	0.888674	1.02451	0.987399		360.391	0.040593	0.038707	0.103501	0.102128	0.188325	0.187942	0.309848	0.310638	0.428148	0.426084	0.551312	0.543588	0.712937	0.697009	0.789058	0.765565		360.375	-0.01499	0	-0.00513	5.58e-19	0.004758	0.002258	0.021559	0.018288	0.057927	0.056467	0.11098
		360.576	0.124031	0.124803	0.260618	0.264736	0.398537	0.398234	0.533384	0.531729	0.701622	0.693536	0.798472	0.777663	0.92153	0.888674	1.02389	0.987399		360.591	0.040574	0.038706	0.103416	0.102128	0.188112	0.187942	0.309593	0.310638	0.428076	0.426084	0.551398	0.543588	0.713132	0.697009	0.788733	0.765565		360.575	-0.01509	0	-0.0052	5.58e-19	0.005011	0.002258	0.02169	0.018288	0.057674	0.056467	0.110613
		360.776	0.124018	0.124801	0.260397	0.264727	0.398429	0.398234	0.533614	0.531729	0.701347	0.693536	0.79841	0.777663	0.921496	0.888674	1.02354	0.987399		360.791	0.040441	0.038706	0.103183	0.102128	0.188211	0.187942	0.309804	0.310638	0.427857	0.426084	0.551416	0.543588	0.713211	0.697009	0.788705	0.765565		360.775	-0.01512	0	-0.00501	5.58e-19	0.004891	0.002258	0.021743	0.018288	0.057435	0.056467	0.10997
		360.976	0.124028	0.124799	0.260729	0.264718	0.398552	0.398234	0.533745	0.531729	0.701514	0.693536	0.798288	0.777663	0.921803	0.888674	1.0237	0.987399		360.991	0.040667	0.038705	0.103351	0.102128	0.188107	0.187942	0.309847	0.310638	0.427933	0.426084	0.551684	0.543588	0.712886	0.697009	0.788427	0.765565		360.975	-0.0147	0	-0.00538	5.58e-19	0.004914	0.002258	0.022364	0.018288	0.057712	0.056467	0.109394
		361.176	0.124231	0.124797	0.261363	0.264709	0.398382	0.398234	0.533725	0.531729	0.701362	0.693536	0.797851	0.777663	0.922165	0.888674	1.02294	0.987399		361.191	0.040849	0.038705	0.103159	0.102128	0.187959	0.187942	0.310129	0.310638	0.427741	0.426084	0.551835	0.543588	0.712075	0.697009	0.788327	0.765565		361.175	-0.01482	0	-0.00565	5.58e-19	0.004257	0.002258	0.022379	0.018288	0.057642	0.056467	0.109347
		361.376	0.124472	0.124795	0.261446	0.264699	0.398413	0.398234	0.533752	0.531729	0.701449	0.693536	0.798008	0.777663	0.922053	0.888674	1.02274	0.987399		361.391	0.040987	0.038704	0.103098	0.102128	0.187868	0.187942	0.310031	0.310638	0.427388	0.426084	0.551771	0.543588	0.711763	0.697009	0.78823	0.765565		361.375	-0.01516	0	-0.00586	5.58e-19	0.004143	0.002258	0.022645	0.018288	0.057432	0.056467	0.108988
		361.576	0.124833	0.124793	0.261672	0.26469	0.398831	0.398234	0.533678	0.531729	0.701238	0.693536	0.797929	0.777663	0.921931	0.888674	1.02296	0.987399		361.591	0.041377	0.038704	0.103122	0.102128	0.188002	0.187942	0.310532	0.310638	0.42766	0.426084	0.552079	0.543588	0.711726	0.697009	0.788207	0.765565		361.575	-0.01525	0	-0.00627	5.58e-19	0.003955	0.002258	0.0229	0.018288	0.057747	0.056467	0.109185
		361.776	0.124762	0.124791	0.26169	0.264681	0.39856	0.398234	0.533975	0.531729	0.701185	0.693536	0.797792	0.777663	0.921835	0.888674	1.02248	0.987399		361.791	0.040976	0.038703	0.102429	0.102128	0.187842	0.187942	0.310766	0.310638	0.427885	0.426084	0.551944	0.543588	0.712152	0.697009	0.788285	0.765565		361.775	-0.01542	0	-0.00628	5.58e-19	0.003992	0.002258	0.023018	0.018288	0.058007	0.056467	0.109176
		361.976	0.125146	0.124789	0.261884	0.264672	0.398877	0.398234	0.533746	0.531729	0.701042	0.693536	0.79809	0.777663	0.921942	0.888674	1.02225	0.987399		361.991	0.040399	0.038703	0.102003	0.102128	0.187879	0.187942	0.310818	0.310638	0.427838	0.426084	0.551762	0.543588	0.712287	0.697009	0.787648	0.765565		361.975	-0.01568	0	-0.00592	5.58e-19	0.003909	0.002258	0.022991	0.018288	0.058027	0.056467	0.109273
		362.176	0.125649	0.124787	0.262189	0.264663	0.399725	0.398234	0.533695	0.531729	0.70128	0.693536	0.79798	0.777663	0.921309	0.888674	1.02184	0.987399		362.191	0.040477	0.038702	0.102173	0.102128	0.187526	0.187942	0.310603	0.310638	0.427732	0.426084	0.551625	0.543588	0.712546	0.697009	0.78755	0.765565		362.175	-0.01582	0	-0.00591	5.58e-19	0.003705	0.002258	0.023455	0.018288	0.057948	0.056467	0.109177
		362.376	0.125862	0.124785	0.262564	0.264654	0.400384	0.398234	0.533912	0.531729	0.701128	0.693536	0.797963	0.777663	0.92133	0.888674	1.02205	0.987399		362.391	0.040722	0.038702	0.102349	0.102128	0.187573	0.187942	0.310637	0.310638	0.427685	0.426084	0.551186	0.543588	0.71251	0.697009	0.787407	0.765565		362.375	-0.0157	0	-0.00543	5.58e-19	0.003945	0.002258	0.023445	0.018288	0.057791	0.056467	0.108963
		362.576	0.125995	0.124783	0.263262	0.264645	0.400863	0.398234	0.533817	0.531729	0.700919	0.693536	0.797935	0.777663	0.921186	0.888674	1.02171	0.987399		362.591	0.040469	0.038701	0.102755	0.102128	0.187543	0.187942	0.310908	0.310638	0.427228	0.426084	0.551577	0.543588	0.712088	0.697009	0.787258	0.765565		362.575	-0.01551	0	-0.00525	5.58e-19	0.003831	0.002258	0.023314	0.018288	0.057342	0.056467	0.109372
		362.776	0.126254	0.124781	0.263232	0.264636	0.401417	0.398234	0.533837	0.531729	0.70086	0.693536	0.797883	0.777663	0.921018	0.888674	1.02185	0.987399		362.791	0.040288	0.038701	0.10268	0.102128	0.187183	0.187942	0.310843	0.310638	0.426917	0.426084	0.551851	0.543588	0.711905	0.697009	0.787475	0.765565		362.775	-0.01547	0	-0.00516	5.58e-19	0.004166	0.002258	0.023143	0.018288	0.057191	0.056467	0.109382
		362.976	0.125969	0.124779	0.263329	0.264627	0.401372	0.398234	0.533661	0.531729	0.700532	0.693536	0.797975	0.777663	0.920599	0.888674	1.02211	0.987399		362.991	0.040806	0.038701	0.102828	0.102128	0.186895	0.187942	0.311132	0.310638	0.426652	0.426084	0.551724	0.543588	0.711635	0.697009	0.787855	0.765565		362.975	-0.01565	0	-0.00523	5.58e-19	0.004043	0.002258	0.022941	0.018288	0.057092	0.056467	0.11002
		363.176	0.125733	0.124777	0.263297	0.264618	0.401642	0.398234	0.533758	0.531729	0.70074	0.693536	0.797653	0.777663	0.920227	0.888674	1.02199	0.987399		363.191	0.040763	0.0387	0.103002	0.102128	0.186465	0.187942	0.31103	0.310638	0.426109	0.426084	0.551295	0.543588	0.711636	0.697009	0.787753	0.765565		363.175	-0.0158	0	-0.00519	5.58e-19	0.00401	0.002258	0.022702	0.018288	0.056914	0.056467	0.110093
		363.376	0.125476	0.124775	0.26308	0.264609	0.401914	0.398234	0.533344	0.531729	0.700802	0.693536	0.797691	0.777663	0.920342	0.888674	1.02177	0.987399		363.391	0.040801	0.0387	0.10285	0.102128	0.187159	0.187942	0.310895	0.310638	0.425709	0.426084	0.550738	0.543588	0.711695	0.697009	0.787391	0.765565		363.375	-0.01571	0	-0.00498	5.58e-19	0.003931	0.002258	0.023225	0.018288	0.05714	0.056467	0.110257
		363.576	0.125213	0.124773	0.262698	0.2646	0.401859	0.398234	0.533569	0.531729	0.700632	0.693536	0.797177	0.777663	0.920297	0.888674	1.02224	0.987399		363.591	0.040886	0.038699	0.102732	0.102128	0.18744	0.187942	0.311209	0.310638	0.425735	0.426084	0.550475	0.543588	0.711955	0.697009	0.787082	0.765565		363.575	-0.01518	0	-0.00512	5.58e-19	0.003788	0.002258	0.023098	0.018288	0.057149	0.056467	0.109838
		363.776	0.124869	0.124771	0.263297	0.26459	0.40131	0.398234	0.533721	0.531729	0.700904	0.693536	0.797207	0.777663	0.920548	0.888674	1.02233	0.987399		363.791	0.04083	0.038699	0.10295	0.102128	0.187568	0.187942	0.31109	0.310638	0.425919	0.426084	0.550793	0.543588	0.712276	0.697009	0.78694	0.765565		363.775	-0.01515	0	-0.00522	5.58e-19	0.003789	0.002258	0.02324	0.018288	0.05721	0.056467	0.109862
		363.976	0.124819	0.124769	0.262997	0.264581	0.401591	0.398234	0.533303	0.531729	0.700862	0.693536	0.797149	0.777663	0.920466	0.888674	1.02265	0.987399		363.991	0.041073	0.038698	0.102372	0.102128	0.187953	0.187942	0.310977	0.310638	0.425588	0.426084	0.550918	0.543588	0.713022	0.697009	0.787368	0.765565		363.975	-0.0153	0	-0.00532	5.58e-19	0.004193	0.002258	0.022721	0.018288	0.05725	0.056467	0.109607
		364.176	0.124971	0.124767	0.262636	0.264572	0.401398	0.398234	0.533693	0.531729	0.70067	0.693536	0.797429	0.777663	0.920644	0.888674	1.02284	0.987399		364.191	0.040912	0.038698	0.102472	0.102128	0.188482	0.187942	0.31073	0.310638	0.425658	0.426084	0.550939	0.543588	0.713448	0.697009	0.787465	0.765565		364.175	-0.01533	0	-0.00492	5.58e-19	0.004246	0.002258	0.022998	0.018288	0.057191	0.056467	0.109797
		364.376	0.12485	0.124765	0.262488	0.264563	0.401246	0.398234	0.534091	0.531729	0.700807	0.693536	0.797282	0.777663	0.920546	0.888674	1.02288	0.987399		364.391	0.040593	0.038697	0.102269	0.102128	0.188407	0.187942	0.310596	0.310638	0.426043	0.426084	0.551479	0.543588	0.713358	0.697009	0.787541	0.765565		364.375	-0.0152	0	-0.00467	5.58e-19	0.004027	0.002258	0.023144	0.018288	0.056828	0.056467	0.109566
		364.576	0.124964	0.124763	0.262621	0.264554	0.401417	0.398234	0.533997	0.531729	0.700705	0.693536	0.797336	0.777663	0.920812	0.888674	1.02323	0.987399		364.591	0.040309	0.038697	0.102044	0.102128	0.188363	0.187942	0.310241	0.310638	0.4256	0.426084	0.55145	0.543588	0.713666	0.697009	0.787599	0.765565		364.575	-0.01511	0	-0.00453	5.58e-19	0.003989	0.002258	0.023526	0.018288	0.056754	0.056467	0.109626
		364.776	0.125097	0.124761	0.263071	0.264545	0.401203	0.398234	0.534079	0.531729	0.700853	0.693536	0.797789	0.777663	0.920688	0.888674	1.02352	0.987399		364.791	0.040397	0.038696	0.101562	0.102128	0.188458	0.187942	0.310544	0.310638	0.425522	0.426084	0.551369	0.543588	0.713264	0.697009	0.788147	0.765565		364.775	-0.01482	0	-0.00439	5.58e-19	0.003776	0.002258	0.02388	0.018288	0.057106	0.056467	0.109365
		364.976	0.124869	0.124759	0.263384	0.264536	0.400844	0.398234	0.533909	0.531729	0.701037	0.693536	0.797851	0.777663	0.920909	0.888674	1.02403	0.987399		364.991	0.040075	0.038696	0.10165	0.102128	0.188267	0.187942	0.310338	0.310638	0.425658	0.426084	0.551367	0.543588	0.712647	0.697009	0.788362	0.765565		364.975	-0.01485	0	-0.00447	5.58e-19	0.004001	0.002258	0.023969	0.018288	0.057201	0.056467	0.109557
		365.176	0.125221	0.124757	0.263479	0.264527	0.400481	0.398234	0.534199	0.531729	0.701021	0.693536	0.797934	0.777663	0.920931	0.888674	1.02395	0.987399		365.191	0.039959	0.038695	0.101658	0.102128	0.188105	0.187942	0.310472	0.310638	0.425926	0.426084	0.551484	0.543588	0.712553	0.697009	0.78859	0.765565		365.175	-0.01514	0	-0.0047	5.58e-19	0.003941	0.002258	0.023754	0.018288	0.056872	0.056467	0.109341
		365.376	0.125217	0.124755	0.263468	0.264518	0.40037	0.398234	0.534363	0.531729	0.701329	0.693536	0.79815	0.777663	0.920903	0.888674	1.02434	0.987399		365.391	0.039932	0.038695	0.101699	0.102128	0.18787	0.187942	0.310979	0.310638	0.42568	0.426084	0.551607	0.543588	0.712642	0.697009	0.788669	0.765565		365.375	-0.01509	0	-0.00445	5.58e-19	0.004326	0.002258	0.024194	0.018288	0.056579	0.056467	0.109162
		365.576	0.125494	0.124753	0.263704	0.264509	0.400628	0.398234	0.534395	0.531729	0.701603	0.693536	0.798244	0.777663	0.921338	0.888674	1.02482	0.987399		365.591	0.039534	0.038695	0.101507	0.102128	0.187844	0.187942	0.311023	0.310638	0.426077	0.426084	0.551797	0.543588	0.712292	0.697009	0.788583	0.765565		365.575	-0.0149	0	-0.00461	5.58e-19	0.004749	0.002258	0.024387	0.018288	0.056925	0.056467	0.109021
		365.776	0.125224	0.124751	0.26377	0.2645	0.400756	0.398234	0.534437	0.531729	0.701862	0.693536	0.798088	0.777663	0.921291	0.888674	1.02453	0.987399		365.791	0.039089	0.038694	0.101591	0.102128	0.187411	0.187942	0.310695	0.310638	0.426421	0.426084	0.552079	0.543588	0.712163	0.697009	0.788724	0.765565		365.775	-0.01517	0	-0.00429	5.58e-19	0.005025	0.002258	0.024153	0.018288	0.056958	0.056467	0.10902
		365.976	0.125643	0.124749	0.263707	0.264491	0.401083	0.398234	0.534159	0.531729	0.702074	0.693536	0.798345	0.777663	0.920876	0.888674	1.02435	0.987399		365.991	0.038759	0.038694	0.101858	0.102128	0.187358	0.187942	0.310383	0.310638	0.426651	0.426084	0.551871	0.543588	0.71226	0.697009	0.788625	0.765565		365.975	-0.0151	0	-0.0044	5.58e-19	0.005129	0.002258	0.024205	0.018288	0.056751	0.056467	0.108963
		366.176	0.125467	0.124747	0.26378	0.264481	0.401413	0.398234	0.534473	0.531729	0.702148	0.693536	0.798051	0.777663	0.920828	0.888674	1.02468	0.987399		366.191	0.039165	0.038693	0.102534	0.102128	0.187219	0.187942	0.310413	0.310638	0.426865	0.426084	0.551741	0.543588	0.712032	0.697009	0.788813	0.765565		366.175	-0.01474	0	-0.00433	5.58e-19	0.005	0.002258	0.024316	0.018288	0.05673	0.056467	0.108865
		366.376	0.125555	0.124745	0.263837	0.264472	0.401478	0.398234	0.534374	0.531729	0.702157	0.693536	0.798199	0.777663	0.920775	0.888674	1.02481	0.987399		366.391	0.039492	0.038693	0.102487	0.102128	0.18735	0.187942	0.310569	0.310638	0.427169	0.426084	0.551554	0.543588	0.711559	0.697009	0.788425	0.765565		366.375	-0.01477	0	-0.00432	5.58e-19	0.005004	0.002258	0.023975	0.018288	0.056746	0.056467	0.109266
		366.576	0.125531	0.124743	0.264095	0.264463	0.401584	0.398234	0.533892	0.531729	0.702527	0.693536	0.798136	0.777663	0.920263	0.888674	1.02453	0.987399		366.591	0.039691	0.038692	0.102872	0.102128	0.187326	0.187942	0.310758	0.310638	0.427289	0.426084	0.552251	0.543588	0.71182	0.697009	0.788475	0.765565		366.575	-0.01482	0	-0.00472	5.58e-19	0.005315	0.002258	0.023725	0.018288	0.056899	0.056467	0.109535
		366.776	0.125552	0.124741	0.263354	0.264454	0.401151	0.398234	0.534239	0.531729	0.702923	0.693536	0.797971	0.777663	0.919844	0.888674	1.02405	0.987399		366.791	0.03976	0.038692	0.102984	0.102128	0.187473	0.187942	0.310765	0.310638	0.427501	0.426084	0.551975	0.543588	0.711904	0.697009	0.788431	0.765565		366.775	-0.01526	0	-0.00515	5.58e-19	0.005175	0.002258	0.023461	0.018288	0.05705	0.056467	0.109814
		366.976	0.1253	0.124739	0.263149	0.264445	0.401453	0.398234	0.534562	0.531729	0.703115	0.693536	0.797946	0.777663	0.919671	0.888674	1.02369	0.987399		366.991	0.040232	0.038691	0.103168	0.102128	0.187562	0.187942	0.310956	0.310638	0.4277	0.426084	0.551902	0.543588	0.711708	0.697009	0.788049	0.765565		366.975	-0.01532	0	-0.00539	5.58e-19	0.0048	0.002258	0.02356	0.018288	0.056942	0.056467	0.109672
		367.176	0.125397	0.124737	0.262916	0.264436	0.40136	0.398234	0.534954	0.531729	0.7035	0.693536	0.797814	0.777663	0.919682	0.888674	1.02348	0.987399		367.191	0.040086	0.038691	0.103329	0.102128	0.187724	0.187942	0.311038	0.310638	0.427399	0.426084	0.551361	0.543588	0.711611	0.697009	0.787631	0.765565		367.175	-0.0153	0	-0.0058	5.58e-19	0.004567	0.002258	0.023474	0.018288	0.056742	0.056467	0.109356
		367.376	0.125375	0.124735	0.262358	0.264427	0.40111	0.398234	0.534537	0.531729	0.703735	0.693536	0.797614	0.777663	0.919712	0.888674	1.02339	0.987399		367.391	0.040134	0.03869	0.103369	0.102128	0.188537	0.187942	0.311343	0.310638	0.427749	0.426084	0.551138	0.543588	0.711864	0.697009	0.787322	0.765565		367.375	-0.0152	0	-0.00608	5.58e-19	0.004482	0.002258	0.0235	0.018288	0.056664	0.056467	0.109022
		367.576	0.125133	0.124734	0.262113	0.264418	0.400829	0.398234	0.534869	0.531729	0.703789	0.693536	0.797389	0.777663	0.919762	0.888674	1.02344	0.987399		367.591	0.040234	0.03869	0.10333	0.102128	0.188162	0.187942	0.312032	0.310638	0.427677	0.426084	0.551658	0.543588	0.712375	0.697009	0.787525	0.765565		367.575	-0.01522	0	-0.00603	5.58e-19	0.004698	0.002258	0.023361	0.018288	0.05662	0.056467	0.108948
		367.776	0.125073	0.124732	0.262355	0.264409	0.400734	0.398234	0.534812	0.531729	0.703822	0.693536	0.798004	0.777663	0.919975	0.888674	1.0234	0.987399		367.791	0.0398	0.038689	0.103339	0.102128	0.18802	0.187942	0.312324	0.310638	0.427413	0.426084	0.552096	0.543588	0.712947	0.697009	0.787782	0.765565		367.775	-0.01591	0	-0.00593	5.58e-19	0.004824	0.002258	0.023816	0.018288	0.05682	0.056467	0.108943
		367.976	0.124934	0.12473	0.26215	0.2644	0.400811	0.398234	0.534625	0.531729	0.703789	0.693536	0.798005	0.777663	0.919692	0.888674	1.02347	0.987399		367.991	0.040173	0.038689	0.103089	0.102128	0.188407	0.187942	0.312235	0.310638	0.427143	0.426084	0.552112	0.543588	0.7138	0.697009	0.787792	0.765565		367.975	-0.01633	0	-0.00578	5.58e-19	0.005197	0.002258	0.023737	0.018288	0.056865	0.056467	0.108965
		368.176	0.124998	0.124728	0.262068	0.264391	0.400446	0.398234	0.535095	0.531729	0.703555	0.693536	0.798063	0.777663	0.919583	0.888674	1.02338	0.987399		368.191	0.040164	0.038688	0.103087	0.102128	0.188472	0.187942	0.312368	0.310638	0.426886	0.426084	0.551898	0.543588	0.714143	0.697009	0.787779	0.765565		368.175	-0.01619	0	-0.00514	5.58e-19	0.005324	0.002258	0.02405	0.018288	0.057186	0.056467	0.109234
		368.376	0.125087	0.124726	0.262018	0.264382	0.400742	0.398234	0.535258	0.531729	0.703365	0.693536	0.797488	0.777663	0.919601	0.888674	1.02304	0.987399		368.391	0.039825	0.038688	0.102881	0.102128	0.188442	0.187942	0.312472	0.310638	0.427051	0.426084	0.551951	0.543588	0.714181	0.697009	0.788019	0.765565		368.375	-0.01613	0	-0.00549	5.58e-19	0.005175	0.002258	0.023929	0.018288	0.057012	0.056467	0.109349
		368.576	0.125154	0.124724	0.262041	0.264373	0.400864	0.398234	0.53515	0.531729	0.703057	0.693536	0.797822	0.777663	0.919634	0.888674	1.02292	0.987399		368.591	0.040329	0.038688	0.102635	0.102128	0.188461	0.187942	0.311991	0.310638	0.426702	0.426084	0.551845	0.543588	0.714229	0.697009	0.787841	0.765565		368.575	-0.016	0	-0.00541	5.58e-19	0.004961	0.002258	0.024281	0.018288	0.057352	0.056467	0.109523
		368.776	0.12555	0.124722	0.262243	0.264363	0.400408	0.398234	0.535351	0.531729	0.703066	0.693536	0.797557	0.777663	0.919632	0.888674	1.02276	0.987399		368.791	0.040657	0.038687	0.10281	0.102128	0.188301	0.187942	0.311956	0.310638	0.42655	0.426084	0.551493	0.543588	0.713691	0.697009	0.787738	0.765565		368.775	-0.0159	0	-0.00517	5.58e-19	0.005022	0.002258	0.02474	0.018288	0.057549	0.056467	0.109548
		368.976	0.125684	0.12472	0.262223	0.264354	0.40032	0.398234	0.535177	0.531729	0.702341	0.693536	0.797329	0.777663	0.91991	0.888674	1.02252	0.987399		368.991	0.040324	0.038687	0.103118	0.102128	0.187973	0.187942	0.311533	0.310638	0.426438	0.426084	0.551643	0.543588	0.713569	0.697009	0.788004	0.765565		368.975	-0.01586	0	-0.00501	5.58e-19	0.005317	0.002258	0.024507	0.018288	0.057506	0.056467	0.109629
		369.176	0.125902	0.124718	0.26231	0.264345	0.400407	0.398234	0.535294	0.531729	0.702175	0.693536	0.797385	0.777663	0.920137	0.888674	1.02246	0.987399		369.191	0.040495	0.038686	0.103298	0.102128	0.187754	0.187942	0.311948	0.310638	0.425865	0.426084	0.55162	0.543588	0.713697	0.697009	0.788144	0.765565		369.175	-0.0161	0	-0.00493	5.58e-19	0.005185	0.002258	0.024439	0.018288	0.057464	0.056467	0.109337
		369.376	0.125777	0.124716	0.262287	0.264336	0.400633	0.398234	0.535357	0.531729	0.702105	0.693536	0.797437	0.777663	0.920278	0.888674	1.02222	0.987399		369.391	0.040714	0.038686	0.103255	0.102128	0.18728	0.187942	0.311826	0.310638	0.425529	0.426084	0.551774	0.543588	0.713645	0.697009	0.788328	0.765565		369.375	-0.01583	0	-0.00475	5.58e-19	0.005158	0.002258	0.024298	0.018288	0.057576	0.056467	0.109314
		369.576	0.125569	0.124714	0.262244	0.264327	0.400738	0.398234	0.534958	0.531729	0.702201	0.693536	0.79761	0.777663	0.920421	0.888674	1.02188	0.987399		369.591	0.040774	0.038685	0.103311	0.102128	0.186795	0.187942	0.311273	0.310638	0.425522	0.426084	0.551844	0.543588	0.713229	0.697009	0.788679	0.765565		369.575	-0.0159	0	-0.00479	5.58e-19	0.005523	0.002258	0.024136	0.018288	0.058072	0.056467	0.109161
		369.776	0.125196	0.124712	0.262276	0.264318	0.400577	0.398234	0.534993	0.531729	0.702079	0.693536	0.797622	0.777663	0.920002	0.888674	1.02172	0.987399		369.791	0.040638	0.038685	0.103142	0.102128	0.186621	0.187942	0.310839	0.310638	0.425407	0.426084	0.551904	0.543588	0.713186	0.697009	0.789015	0.765565		369.775	-0.01614	0	-0.00476	5.58e-19	0.005395	0.002258	0.023602	0.018288	0.057816	0.056467	0.109569
		369.976	0.12511	0.12471	0.262262	0.264309	0.400062	0.398234	0.534839	0.531729	0.70208	0.693536	0.797672	0.777663	0.919906	0.888674	1.02204	0.987399		369.991	0.040889	0.038684	0.102739	0.102128	0.186831	0.187942	0.310817	0.310638	0.425369	0.426084	0.551873	0.543588	0.713276	0.697009	0.788878	0.765565		369.975	-0.01581	0	-0.00499	5.58e-19	0.005334	0.002258	0.023963	0.018288	0.057554	0.056467	0.109711
		370.176	0.124769	0.124708	0.262282	0.2643	0.400156	0.398234	0.534522	0.531729	0.702145	0.693536	0.797883	0.777663	0.920079	0.888674	1.02173	0.987399		370.191	0.041065	0.038684	0.1023	0.102128	0.186594	0.187942	0.310868	0.310638	0.425399	0.426084	0.551446	0.543588	0.712825	0.697009	0.788799	0.765565		370.175	-0.01556	0	-0.00453	5.58e-19	0.005386	0.002258	0.023709	0.018288	0.057532	0.056467	0.109831
		370.376	0.124742	0.124706	0.262278	0.264291	0.400272	0.398234	0.534128	0.531729	0.702242	0.693536	0.798055	0.777663	0.919917	0.888674	1.02143	0.987399		370.391	0.040957	0.038683	0.101912	0.102128	0.186797	0.187942	0.310615	0.310638	0.425994	0.426084	0.551343	0.543588	0.712695	0.697009	0.788504	0.765565		370.375	-0.01543	0	-0.00474	5.58e-19	0.005104	0.002258	0.023442	0.018288	0.057331	0.056467	0.109965
		370.576	0.124722	0.124704	0.262134	0.264282	0.400101	0.398234	0.533963	0.531729	0.702415	0.693536	0.798406	0.777663	0.919783	0.888674	1.02081	0.987399		370.591	0.041041	0.038683	0.101944	0.102128	0.187164	0.187942	0.310228	0.310638	0.425625	0.426084	0.551533	0.543588	0.712596	0.697009	0.78855	0.765565		370.575	-0.01527	0	-0.00477	5.58e-19	0.005129	0.002258	0.023332	0.018288	0.057306	0.056467	0.109696
		370.776	0.124953	0.124702	0.261569	0.264273	0.399986	0.398234	0.534098	0.531729	0.702224	0.693536	0.798532	0.777663	0.91959	0.888674	1.02049	0.987399		370.791	0.041024	0.038682	0.102224	0.102128	0.187779	0.187942	0.310183	0.310638	0.42582	0.426084	0.551275	0.543588	0.711966	0.697009	0.788371	0.765565		370.775	-0.01541	0	-0.00487	5.58e-19	0.005013	0.002258	0.022767	0.018288	0.056979	0.056467	0.109631
		370.976	0.125196	0.1247	0.261636	0.264264	0.400283	0.398234	0.533941	0.531729	0.701829	0.693536	0.798347	0.777663	0.919956	0.888674	1.02076	0.987399		370.991	0.041101	0.038682	0.102174	0.102128	0.187894	0.187942	0.310595	0.310638	0.425723	0.426084	0.551431	0.543588	0.711579	0.697009	0.788161	0.765565		370.975	-0.01539	0	-0.0049	5.58e-19	0.004714	0.002258	0.022769	0.018288	0.056656	0.056467	0.109729
		371.176	0.125282	0.124698	0.261456	0.264255	0.399802	0.398234	0.533676	0.531729	0.701835	0.693536	0.798411	0.777663	0.919952	0.888674	1.02102	0.987399		371.191	0.041086	0.038682	0.102253	0.102128	0.188233	0.187942	0.311092	0.310638	0.425517	0.426084	0.551282	0.543588	0.711353	0.697009	0.787792	0.765565		371.175	-0.01544	0	-0.00496	5.58e-19	0.004708	0.002258	0.022959	0.018288	0.056605	0.056467	0.110052
		371.376	0.125229	0.124696	0.261238	0.264246	0.39997	0.398234	0.533462	0.531729	0.701775	0.693536	0.79819	0.777663	0.919931	0.888674	1.02144	0.987399		371.391	0.04109	0.038681	0.102347	0.102128	0.1883	0.187942	0.311552	0.310638	0.425524	0.426084	0.551638	0.543588	0.71142	0.697009	0.787655	0.765565		371.375	-0.01567	0	-0.00528	5.58e-19	0.00501	0.002258	0.022797	0.018288	0.056405	0.056467	0.11002
		371.576	0.124627	0.124694	0.261468	0.264236	0.399905	0.398234	0.53354	0.531729	0.701708	0.693536	0.798312	0.777663	0.920205	0.888674	1.02164	0.987399		371.591	0.040868	0.038681	0.102245	0.102128	0.187753	0.187942	0.311922	0.310638	0.425099	0.426084	0.551715	0.543588	0.71152	0.697009	0.78762	0.765565		371.575	-0.01604	0	-0.00536	5.58e-19	0.004971	0.002258	0.023018	0.018288	0.056785	0.056467	0.109935
		371.776	0.124477	0.124692	0.261574	0.264227	0.399901	0.398234	0.533083	0.531729	0.70145	0.693536	0.798491	0.777663	0.920175	0.888674	1.0219	0.987399		371.791	0.040997	0.03868	0.102167	0.102128	0.188385	0.187942	0.312058	0.310638	0.425037	0.426084	0.551612	0.543588	0.711805	0.697009	0.787416	0.765565		371.775	-0.01629	0	-0.00537	5.58e-19	0.004922	0.002258	0.022666	0.018288	0.056513	0.056467	0.109701
		371.976	0.124315	0.12469	0.26166	0.264218	0.39979	0.398234	0.533109	0.531729	0.701073	0.693536	0.797909	0.777663	0.919995	0.888674	1.02181	0.987399		371.991	0.041445	0.03868	0.101933	0.102128	0.188733	0.187942	0.311787	0.310638	0.425234	0.426084	0.551986	0.543588	0.712203	0.697009	0.787187	0.765565		371.975	-0.0163	0	-0.00574	5.58e-19	0.005122	0.002258	0.022928	0.018288	0.056553	0.056467	0.110089
		372.176	0.124236	0.124688	0.261571	0.264209	0.399952	0.398234	0.532985	0.531729	0.700857	0.693536	0.797423	0.777663	0.920101	0.888674	1.02151	0.987399		372.191	0.041269	0.038679	0.101941	0.102128	0.188755	0.187942	0.311679	0.310638	0.425172	0.426084	0.552203	0.543588	0.712057	0.697009	0.787268	0.765565		372.175	-0.01607	0	-0.00565	5.58e-19	0.004812	0.002258	0.022889	0.018288	0.056767	0.056467	0.110043
		372.376	0.12433	0.124686	0.261674	0.2642	0.399938	0.398234	0.533119	0.531729	0.700801	0.693536	0.797622	0.777663	0.920036	0.888674	1.02147	0.987399		372.391	0.04118	0.038679	0.102314	0.102128	0.189064	0.187942	0.311487	0.310638	0.42548	0.426084	0.552485	0.543588	0.711713	0.697009	0.787407	0.765565		372.375	-0.01605	0	-0.00584	5.58e-19	0.004525	0.002258	0.023023	0.018288	0.056479	0.056467	0.109913
		372.576	0.124643	0.124684	0.261903	0.264191	0.399909	0.398234	0.532821	0.531729	0.700623	0.693536	0.797995	0.777663	0.920371	0.888674	1.02156	0.987399		372.591	0.041348	0.038678	0.102369	0.102128	0.189271	0.187942	0.311039	0.310638	0.42518	0.426084	0.552639	0.543588	0.711639	0.697009	0.787398	0.765565		372.575	-0.016	0	-0.00564	5.58e-19	0.004201	0.002258	0.023474	0.018288	0.056626	0.056467	0.109727
		372.776	0.124616	0.124682	0.262388	0.264182	0.400002	0.398234	0.532575	0.531729	0.700754	0.693536	0.797397	0.777663	0.920441	0.888674	1.02172	0.987399		372.791	0.041626	0.038678	0.102691	0.102128	0.189611	0.187942	0.311509	0.310638	0.425268	0.426084	0.552617	0.543588	0.711199	0.697009	0.78754	0.765565		372.775	-0.01581	0	-0.00559	5.58e-19	0.004375	0.002258	0.023564	0.018288	0.056525	0.056467	0.109752
		372.976	0.124348	0.12468	0.262604	0.264173	0.399965	0.398234	0.532258	0.531729	0.700547	0.693536	0.797541	0.777663	0.920355	0.888674	1.0216	0.987399		372.991	0.041432	0.038677	0.102776	0.102128	0.189655	0.187942	0.31156	0.310638	0.424935	0.426084	0.552786	0.543588	0.71165	0.697009	0.787828	0.765565		372.975	-0.01591	0	-0.0057	5.58e-19	0.00435	0.002258	0.023284	0.018288	0.056464	0.056467	0.109795
[truncated: 4,437 more rows]
[truncated: 39 more columns]

## Sheet: Fig 2
Figure 2D		stem helix peptides
	Time (s)	SARS-CoV-2	P1140A	L1141A	Q1142A	P1143A	E1144A	L1145A	D1146A	S1147A	F1148A	K1149A	E1150A	E1151	L1152A	D1153A	K1154A	Y1155A	F1156A	K1157A	N1158A	H1159A	T1160A	S1161A	P1162A	D1163A	V1164A
[truncated: 3,612 more rows]

## Sheet: Fig 3
Figure 3B
[truncated: 18 more rows]

## Sheet: Fig4
Figure 4A		CC40.8	CC1	CC2	CC3	CC5	CC6	CC7	CC9	CC10	CC12	CC13	CC18	CC20	CC21	CC22	CC23	CC24	CC25	CC26	CC27	CC28	CC29	CC30	CC31	CC32	CC33	CC34	CC35	CC36	CC37	CC38	CC39	CC40	CC41	CC42	CC43	CC44	CC46	CC47	CC48	CC49	CC50	CC51	CC52	CC54	CC57	CC58	CC59
[truncated: 56 more rows]
[truncated: 13 more columns]

[truncated: 5 more sheets: Fig S1, fig. S4, fig.S9, fig.S10, fig.S11]
